# Supplementary material for: ADSCs Promote Tenocyte Proliferation by Reducing the Methylation Level of lncRNA Morf4l1 in Tendon Injury
Source: Front Chem. 2022 Jul 4;10:908312. doi: 10.3389/fchem.2022.908312 (PMC9290323; doi:10.3389/fchem.2022.908312)
Supplement: Supplementary file 1 [file DataSheet3.ZIP › Fig. 3 LncRNA Morf4l1 promoted the expression of TGF-a┬2 through targeting 3'U of miR-145-5p/Fig.3(B)Luciferase.xls]

## Sheet: Sheet3
	293Tcell
		firefly luciferase			Renilla luciferase			Ratio			AVE	STDEV	standardization
1	miR-145-5p mimics+lncRNA Morf4l1-UTR-WT	139830	136294	130336	15219	15220	15081	9.18786	8.95493	8.6424	8.92839	0.273696	0.447315	0.435975	0.420759
2	mimics NC+lncRNA Morf4l1-UTR-WT	312521	319378	318835	15588	15167	15532	20.0488	21.0574	20.5276	20.5446	0.504519	0.976087	1.02519	0.999397	0.00108423
3	miR-145-5p mimics+lncRNA Morf4l1-UTR-mut	301922	288367	307904	16039	15459	15771	18.8242	18.6537	19.5234	19.0004	0.460878	0.916467	0.908163	0.950508
4	mimics NC+ lncRNA Morf4l1-UTR-mut	331328	313422	304506	16768	16237	16435	19.7595	19.303	18.5279	19.1968	0.622646	0.962003	0.939774	0.90204	0.775136
5	miR-145-5p inhibitor+ lncRNA Morf4l1-UTR-WT	543863	513210	525379	15860	15753	15041	34.2915	32.5786	34.9298	33.9333	1.21586	1.8134	1.72282	1.84716
6	inhibitor NC+lncRNA Morf4l1-UTR-WT	314074	320281	301791	16042	16873	16606	19.5782	18.9819	18.1736	18.9112	0.704969	1.03534	1.0038	0.961058	0.00377053
7	miR-145-5p inhibitor+lncRNA Morf4l1-UTR-mut	308142	323730	306325	15934	16172	15605	19.3386	20.0179	19.6299	19.6622	0.340788	1.02267	1.05859	1.03807
8	inhibitor NC+lncRNA Morf4l1-UTR-mut	321468	301228	322029	15804	15489	15817	20.3409	19.4479	20.3597	20.0495	0.521105	1.07567	1.02844	1.07666	0.508376
		0.447315	0.435975	0.420759
		0.976087	1.02519	0.999397
		0.916467	0.908163	0.950508
		0.962003	0.939774	0.90204
		1.8134	1.72282	1.84716
		1.03534	1.0038	0.961058
		1.02267	1.05859	1.03807
		1.07567	1.02844	1.07666
