# Supplementary material for: ADSCs Promote Tenocyte Proliferation by Reducing the Methylation Level of lncRNA Morf4l1 in Tendon Injury
Source: Front Chem. 2022 Jul 4;10:908312. doi: 10.3389/fchem.2022.908312 (PMC9290323; doi:10.3389/fchem.2022.908312)
Supplement: Supplementary file 1 [file DataSheet3.ZIP › Fig. 3 LncRNA Morf4l1 promoted the expression of TGF-a┬2 through targeting 3'U of miR-145-5p/Fig.3(C)miR145-5p+U6.xlsx]

## Sheet: 0
	Well	Fluor	Content	Sample	C(t)	SQ
	A05	SYBR	Unkn-1		18.6728	0
	A06	SYBR	Unkn-1		18.7365	0
	A07	SYBR	Unkn-1		18.7194	0
	B03	SYBR	Unkn-1		19.1469	0
	B04	SYBR	Unkn-1		19.1355	0
	B05	SYBR	Unkn-1		18.6792	0
	C04	SYBR	Unkn-1		18.0631	0
	C05	SYBR	Unkn-1		18.2827	0
	C06	SYBR	Unkn-1		18.1664	0
	D05	SYBR	Unkn-1		17.2538	0
	D06	SYBR	Unkn-1		17.5947	0
	D07	SYBR	Unkn-1		17.4557	0
	E06	SYBR	Unkn-1		18.716	0
	E07	SYBR	Unkn-1		18.3875	0
	F03	SYBR	Unkn-1		18.5909	0
	F04	SYBR	Unkn-1		18.2613	0
	F05	SYBR	Unkn-1		18.6551	0
	F06	SYBR	Unkn-1		18.7567	0
	F07	SYBR	Unkn-1		18.4419	0
	G03	SYBR	Unkn-1		18.6515	0
	G04	SYBR	Unkn-1		18.725	0
	G06	SYBR	Unkn-1		18.6738	0
	G07	SYBR	Unkn-1		18.6382	0
	H04	SYBR	Unkn-1		18.625	0
						0
						0
						0
						0
						0
						0
						0
						0
						0
						0
						0
						0
						0
						0
						0
						0
