# Supplementary material for: ADSCs Promote Tenocyte Proliferation by Reducing the Methylation Level of lncRNA Morf4l1 in Tendon Injury
Source: Front Chem. 2022 Jul 4;10:908312. doi: 10.3389/fchem.2022.908312 (PMC9290323; doi:10.3389/fchem.2022.908312)
Supplement: Supplementary file 1 [file DataSheet3.ZIP › Fig. 3 LncRNA Morf4l1 promoted the expression of TGF-a┬2 through targeting 3'U of miR-145-5p/Fig.3(C)PCR.xlsx]

## Sheet: Sheet3
Fluor		Gene	Ct Value	Ct Mean	Ct std		target-GAPDH	MEAN	target-control	normalized	P value
SYBR Green	pcDNA3.1 NC	U6	18.716
SYBR Green	pcDNA3.1 NC	U6	18.3875
SYBR Green	pcDNA3.1 NC	U6	18.5909	18.5648	0.165782
SYBR Green	pcDNA3.1/LncRNA Morf4l1	U6	18.2613
SYBR Green	pcDNA3.1/LncRNA Morf4l1	U6	18.6551
SYBR Green	pcDNA3.1/LncRNA Morf4l1	U6	18.7567	18.5577	0.261684
SYBR Green	si-NC	U6	18.4419
SYBR Green	si-NC	U6	18.6515
SYBR Green	si-NC	U6	18.725	18.6061	0.146892
SYBR Green	si-LncRNA Morf4l1	U6	18.6738
SYBR Green	si-LncRNA Morf4l1	U6	18.6382
SYBR Green	si-LncRNA Morf4l1	U6	18.625	18.6457	0.0252543
SYBR Green	pcDNA3.1 NC	miR145-5p	18.0631			18.5648	-0.501702	-0.394095	-0.107607	1.07744
SYBR Green	pcDNA3.1 NC	miR145-5p	18.2827			18.5648	-0.282134	-0.394095	0.111962	0.925329
SYBR Green	pcDNA3.1 NC	miR145-5p	18.1664	18.1707	0.109849	18.5648	-0.39845	-0.394095	-0.00435486	1.00302
SYBR Green	pcDNA3.1/LncRNA Morf4l1	miR145-5p	19.1469			18.5648	0.58205	-0.394095	0.976145	0.508336	0.0317308
SYBR Green	pcDNA3.1/LncRNA Morf4l1	miR145-5p	19.1355			18.5648	0.570714	-0.394095	0.964809	0.512346
SYBR Green	pcDNA3.1/LncRNA Morf4l1	miR145-5p	18.6792	18.9872	0.266794	18.5648	0.114386	-0.394095	0.508481	0.702962
SYBR Green	si-NC	miR145-5p	18.6728			18.6061	0.0666385	-0.394095	0.460734	0.726617
SYBR Green	si-NC	miR145-5p	18.7365			18.6061	0.130381	-0.394095	0.524477	0.695211
SYBR Green	si-NC	miR145-5p	18.7194	18.7096	0.0329891	18.6061	0.113257	-0.394095	0.507353	0.703512
SYBR Green	si-LncRNA Morf4l1	miR145-5p	17.2538			18.6457	-1.39184	-0.394095	-0.997748	1.99688	0.0111746
SYBR Green	si-LncRNA Morf4l1	miR145-5p	17.5947			18.6457	-1.05097	-0.394095	-0.656879	1.57667
SYBR Green	si-LncRNA Morf4l1	miR145-5p	17.4557	17.4347	0.171395	18.6457	-1.19002	-0.394095	-0.795925	1.73619
