# Supplementary material for: ADSCs Promote Tenocyte Proliferation by Reducing the Methylation Level of lncRNA Morf4l1 in Tendon Injury
Source: Front Chem. 2022 Jul 4;10:908312. doi: 10.3389/fchem.2022.908312 (PMC9290323; doi:10.3389/fchem.2022.908312)
Supplement: Supplementary file 1 [file DataSheet3.ZIP › Fig. 3 LncRNA Morf4l1 promoted the expression of TGF-a┬2 through targeting 3'U of miR-145-5p/Fig.3(D)Luciferase.xls]

## Sheet: Sheet3
	293T细胞
		firefly luciferase			Renilla luciferase			Ratio			AVE	STDEV	标化
1	miR-145-5p mimics+TGF-β2-UTR-WT	140168	135359	137256	16697	16699	16510	8.3948	8.10581	8.31351	8.27137	0.149029	0.413741	0.399498	0.409734
2	mimics NC+TGF-β2-UTR-WT	325028	304354	333615	16199	16627	16123	20.0647	18.3048	20.6919	19.6871	1.23751	0.988896	0.902159	1.01981	0.00314619
3	miR-145-5p mimics+TGF-β2-UTR-mut	310613	342179	318749	15813	16024	16448	19.6429	21.3542	19.3792	20.1254	1.07226	0.968107	1.05245	0.955111
4	mimics NC+TGF-β2-UTR-mut	330606	326253	314128	15804	16082	16351	20.9191	20.2868	19.2115	20.1392	0.863318	1.03101	0.999844	0.946848	0.985746
5	miR-145-5p inhibitor+TGF-β2-UTR-WT	539653	567965	514515	15569	15424	15455	34.662	36.8235	33.2912	34.9255	1.78083	1.68754	1.79277	1.6208
6	inhibitor NC+TGF-β2-UTR-WT	327140	335582	310435	15817	15947	15584	20.6828	21.0436	19.9201	20.5488	0.573593	1.00695	1.02452	0.96982	0.00252097
7	miR-145-5p inhibitor+TGF-β2-UTR-mut	319073	340272	316602	15670	15993	16222	20.362	21.2763	19.5168	20.3851	0.879966	0.991335	1.03585	0.950186
8	inhibitor NC+TGF-β2-UTR-mut	337196	309670	337959	15493	16065	15511	21.7644	19.2761	21.7883	20.9429	1.4436	1.05961	0.938465	1.06078	0.710327
		0.413741	0.399498	0.409734
		0.988896	0.902159	1.01981
		0.968107	1.05245	0.955111
		1.03101	0.999844	0.946848
		1.68754	1.79277	1.6208
		1.00695	1.02452	0.96982
		0.991335	1.03585	0.950186
		1.05961	0.938465	1.06078
