# Supplementary material for: ADSCs Promote Tenocyte Proliferation by Reducing the Methylation Level of lncRNA Morf4l1 in Tendon Injury
Source: Front Chem. 2022 Jul 4;10:908312. doi: 10.3389/fchem.2022.908312 (PMC9290323; doi:10.3389/fchem.2022.908312)
Supplement: Supplementary file 1 [file DataSheet3.ZIP › Fig. 3 LncRNA Morf4l1 promoted the expression of TGF-a┬2 through targeting 3'U of miR-145-5p/Fig.3(E) PCR.xlsx]

## Sheet: Sheet3
Fluor		Gene	Ct Value	Ct Mean	Ct std		target-GAPDH	MEAN	target-control	normalized	P value
SYBR Green	mimics NC	U6	21.0715
SYBR Green	mimics NC	U6	21.8621
SYBR Green	mimics NC	U6	21.5942	21.5092	0.402085
SYBR Green	miR-145-5p mimics	U6	20.8177
SYBR Green	miR-145-5p mimics	U6	21.9398
SYBR Green	miR-145-5p mimics	U6	21.4332	21.3969	0.561895
SYBR Green	inhibitor NC	U6	20.999
SYBR Green	inhibitor NC	U6	21.8882
SYBR Green	inhibitor NC	U6	21.1672	21.3515	0.472333
SYBR Green	miR-145-5p inhibitor	U6	21.9523
SYBR Green	miR-145-5p inhibitor	U6	20.9289
SYBR Green	miR-145-5p inhibitor	U6	21.6981	21.5264	0.532883
SYBR Green	mimics NC	TGF-β2	19.6929			21.5092	-1.81639	-1.7265	-0.0898877	1.06429
SYBR Green	mimics NC	TGF-β2	19.8273			21.5092	-1.68193	-1.7265	0.0445715	0.969578
SYBR Green	mimics NC	TGF-β2	19.8281	19.7827	0.0778459	21.5092	-1.68118	-1.7265	0.0453163	0.969077
SYBR Green	miR-145-5p mimics	TGF-β2	20.124			21.3969	-1.27285	-1.7265	0.45365	0.730193	0.0139145
SYBR Green	miR-145-5p mimics	TGF-β2	20.6277			21.3969	-0.769219	-1.7265	0.957279	0.515027
SYBR Green	miR-145-5p mimics	TGF-β2	20.2813	20.3443	0.257664	21.3969	-1.11559	-1.7265	0.610912	0.654782
SYBR Green	inhibitor NC	TGF-β2	19.8409			21.5264	-1.68558	-1.7265	0.0409206	0.972034
SYBR Green	inhibitor NC	TGF-β2	19.8733			21.5264	-1.65313	-1.7265	0.0733635	0.95042
SYBR Green	inhibitor NC	TGF-β2	18.9391	19.5511	0.530241	21.5264	-2.58733	-1.7265	-0.860833	1.81609
SYBR Green	miR-145-5p inhibitor	TGF-β2	18.2324			21.3515	-3.11909	-1.7265	-1.39259	2.6255	0.0298575
SYBR Green	miR-145-5p inhibitor	TGF-β2	18.7616			21.3515	-2.58989	-1.7265	-0.863393	1.81931
SYBR Green	miR-145-5p inhibitor	TGF-β2	17.9521	18.3154	0.411069	21.3515	-3.39937	-1.7265	-1.67287	3.18849
