# Supplementary material for: ADSCs Promote Tenocyte Proliferation by Reducing the Methylation Level of lncRNA Morf4l1 in Tendon Injury
Source: Front Chem. 2022 Jul 4;10:908312. doi: 10.3389/fchem.2022.908312 (PMC9290323; doi:10.3389/fchem.2022.908312)
Supplement: Supplementary file 1 [file DataSheet3.ZIP › Fig. 3 LncRNA Morf4l1 promoted the expression of TGF-a┬2 through targeting 3'U of miR-145-5p/Fig.3(E) TGF-a┬2+U6.xlsx]

## Sheet: 0
	Well	Fluor	Content	Sample	C(t)	SQ
	A03	SYBR	Unkn-1		18.2324	0
	A04	SYBR	Unkn-1		18.7616	0
	A06	SYBR	Unkn-1		17.9521	0
	B04	SYBR	Unkn-1		20.124	0
	B05	SYBR	Unkn-1		20.6277	0
	B07	SYBR	Unkn-1		20.2813	0
	C04	SYBR	Unkn-1		19.8409	0
	C05	SYBR	Unkn-1		19.8733	0
	C06	SYBR	Unkn-1		18.9391	0
	D04	SYBR	Unkn-1		19.6929	0
	D05	SYBR	Unkn-1		19.8273	0
	D06	SYBR	Unkn-1		18.8281	0
	E07	SYBR	Unkn-1		21.0715	0
	F03	SYBR	Unkn-1		21.8621	0
	F04	SYBR	Unkn-1		21.5942	0
	F05	SYBR	Unkn-1		20.8177	0
	F06	SYBR	Unkn-1		21.9398	0
	F07	SYBR	Unkn-1		21.4332	0
	G03	SYBR	Unkn-1		20.999	0
	G04	SYBR	Unkn-1		21.8882	0
	G05	SYBR	Unkn-1		21.1672	0
	G06	SYBR	Unkn-1		21.9523	0
	H03	SYBR	Unkn-1		20.9289	0
	H04	SYBR	Unkn-1		20.2459	0
	H06	SYBR	Unkn-1		21.6981	0
						0
						0
						0
						0
						0
						0
						0
						0
						0
						0
						0
						0
						0
						0
						0
