# Supplementary material for: ADSCs Promote Tenocyte Proliferation by Reducing the Methylation Level of lncRNA Morf4l1 in Tendon Injury
Source: Front Chem. 2022 Jul 4;10:908312. doi: 10.3389/fchem.2022.908312 (PMC9290323; doi:10.3389/fchem.2022.908312)
Supplement: Supplementary file 1 [file DataSheet3.ZIP › Fig. 3 LncRNA Morf4l1 promoted the expression of TGF-a┬2 through targeting 3'U of miR-145-5p/Fig.3(H) PCR.xlsx]

## Sheet: Sheet3
Fluor		Gene	Ct Value	Ct Mean	Ct std		target-GAPDH	MEAN	target-control	normalized	P value
SYBR Green	pcDNA3.1 NC	GAPDH	22.8718
SYBR Green	pcDNA3.1 NC	GAPDH	22.479
SYBR Green	pcDNA3.1 NC	GAPDH	22.5923	22.6477	0.202176
SYBR Green	pcDNA3.1/lncRNA Morf4l1	GAPDH	22.4967
SYBR Green	pcDNA3.1/lncRNA Morf4l1	GAPDH	21.9679
SYBR Green	pcDNA3.1/lncRNA Morf4l1	GAPDH	22.981	22.4819	0.506737
SYBR Green	si-NC	GAPDH	22.5224
SYBR Green	si-NC	GAPDH	22.7901
SYBR Green	si-NC	GAPDH	22.7461	22.6862	0.143548
SYBR Green	si-lncRNA Morf4l1	GAPDH	21.6236
SYBR Green	si-lncRNA Morf4l1	GAPDH	22.8804
SYBR Green	si-lncRNA Morf4l1	GAPDH	22.272	22.2586	0.628532
SYBR Green	pcDNA3.1 NC	TGF-β2	21.9305			22.6477	-0.717181	-0.218303	-0.498878	1.41311
SYBR Green	pcDNA3.1 NC	TGF-β2	22.4913			22.6477	-0.156441	-0.218303	0.0618623	0.958027
SYBR Green	pcDNA3.1 NC	TGF-β2	22.8664	22.4294	0.471003	22.6477	0.218712	-0.218303	0.437015	0.738661
SYBR Green	pcDNA3.1/lncRNA Morf4l1	TGF-β2	20.6885			22.4819	-1.79338	-0.218303	-1.57508	2.97952	0.0305397
SYBR Green	pcDNA3.1/lncRNA Morf4l1	TGF-β2	20.7833			22.4819	-1.69858	-0.218303	-1.48027	2.79002
SYBR Green	pcDNA3.1/lncRNA Morf4l1	TGF-β2	20.4484	20.6401	0.172594	22.4819	-2.03342	-0.218303	-1.81512	3.51889
SYBR Green	si-NC	TGF-β2	22.1319			22.6862	-0.554284	-0.218303	-0.335981	1.26224
SYBR Green	si-NC	TGF-β2	22.5472			22.6862	-0.139039	-0.218303	0.0792641	0.94654
SYBR Green	si-NC	TGF-β2	22.0318	22.237	0.273251	22.6862	-0.654358	-0.218303	-0.436055	1.3529
SYBR Green	si-lncRNA Morf4l1	TGF-β2	22.3636			22.2586	0.10492	-0.218303	0.323223	0.799282	0.0183853
SYBR Green	si-lncRNA Morf4l1	TGF-β2	24.4273			22.2586	2.16869	-0.218303	2.387	0.19118
SYBR Green	si-lncRNA Morf4l1	TGF-β2	22.5068	23.0992	1.15239	22.2586	0.24819	-0.218303	0.466493	0.723722
