# Supplementary material for: ADSCs Promote Tenocyte Proliferation by Reducing the Methylation Level of lncRNA Morf4l1 in Tendon Injury
Source: Front Chem. 2022 Jul 4;10:908312. doi: 10.3389/fchem.2022.908312 (PMC9290323; doi:10.3389/fchem.2022.908312)
Supplement: Supplementary file 1 [file DataSheet3.ZIP › Fig. 3 LncRNA Morf4l1 promoted the expression of TGF-a┬2 through targeting 3'U of miR-145-5p/Fig.3(H) TGF-a┬2+GAPDH.xlsx]

## Sheet: 0
	Well	Fluor	Content	Sample	C(t)	SQ
	A04	SYBR	Unkn-1		21.9305	0
	A05	SYBR	Unkn-1		22.4913	0
	B03	SYBR	Unkn-1		20.6885	0
	B04	SYBR	Unkn-1		20.7833	0
	B06	SYBR	Unkn-1		20.4484	0
	C03	SYBR	Unkn-1		22.1319	0
	C07	SYBR	Unkn-1		22.5472	0
	D03	SYBR	Unkn-1		22.0318	0
	D04	SYBR	Unkn-1		22.3636	0
	D05	SYBR	Unkn-1		24.4273	0
	D06	SYBR	Unkn-1		22.5068	0
	E03	SYBR	Unkn-1		22.8718	0
	E04	SYBR	Unkn-1		22.479
	E05	SYBR	Unkn-1		26.8931
	E06	SYBR	Unkn-1		22.5923	0
	E07	SYBR	Unkn-1		22.4967	0
	F03	SYBR	Unkn-1		23.3922	0
	F04	SYBR	Unkn-1		21.9679	0
	F06	SYBR	Unkn-1		22.981	0
	F07	SYBR	Unkn-1		22.5224	0
	G03	SYBR	Unkn-1		22.7901	0
	G06	SYBR	Unkn-1		22.7461	0
	G07	SYBR	Unkn-1		21.6236	0
	H05	SYBR	Unkn-1		22.8804	0
	H06	SYBR	Unkn-1		22.272	0
	F03	SYBR	Unkn-1		23.4928	0
	F04	SYBR	Unkn-1		22.0374	0
	F05	SYBR	Unkn-1		24.807	0
	F06	SYBR	Unkn-1		23.0633	0
	F07	SYBR	Unkn-1		22.5148	0
	G03	SYBR	Unkn-1		22.8639	0
	G04	SYBR	Unkn-1		21.474	0
	G05	SYBR	Unkn-1		24.1483	0
	G06	SYBR	Unkn-1		22.8165	0
	G07	SYBR	Unkn-1		21.6859	0
	H03	SYBR	Unkn-1		24.6225	0
	H04	SYBR	Unkn-1		21.0138	0
	H05	SYBR	Unkn-1		22.9598	0
	H06	SYBR	Unkn-1		22.1903	0
	H07	SYBR	Unkn-1		21.3645	0
