# Supplementary material for: ADSCs Promote Tenocyte Proliferation by Reducing the Methylation Level of lncRNA Morf4l1 in Tendon Injury
Source: Front Chem. 2022 Jul 4;10:908312. doi: 10.3389/fchem.2022.908312 (PMC9290323; doi:10.3389/fchem.2022.908312)
Supplement: Supplementary file 1 [file DataSheet3.ZIP › Fig. 3 LncRNA Morf4l1 promoted the expression of TGF-a┬2 through targeting 3'U of miR-145-5p/Fig.3(I)P value.xlsm]

## Sheet: Sheet1
	正常细胞对照组	正常细胞+外泌体组	肺癌细胞对照组	肺癌细胞+外泌体组
	0.303	0.347	0.775	0.525
	0.364	0.387	0.745	0.573
	0.339	0.393	0.796	0.548
Mean	0.335333	0.375667	0.772	0.548667
SD	0.0306649	0.0250067	0.025632	0.0240069
标化	0.904478	1.03582	2.31343	1.56716
	1.08657	1.15522	2.22388	1.71045
	1.01194	1.17313	2.37612	1.63582
P	0.0476573		0.0129582										#DIV/0!
Mean
SD
标化
P

## Sheet: 量化数据
	TGF-β2			GADPH			TGF-β2/GAPDH				standardization			mean	standard	P value
	21429	21944	16605	20279	23249	25276	1.05671	0.943869	0.656947	0.885842	1.18731	1.06053	0.738143	0.995328	0.231574
	24163	27686	24414	19638	22746	24170	1.23042	1.21718	1.0101		1.3825	1.36762	1.13494	1.29502	0.138832
	19189	22290	19336	20249	24254	24592	0.947652	0.919024	0.786272		1.06478	1.03261	0.883452	0.993613	0.0967489	0.035844
	14620	18098	16048	20795	24211	24664	0.703054	0.747511	0.650665		0.789948	0.839901	0.731084	0.786978	0.0544689	0.0290846
