# Supplementary material for: ADSCs Promote Tenocyte Proliferation by Reducing the Methylation Level of lncRNA Morf4l1 in Tendon Injury
Source: Front Chem. 2022 Jul 4;10:908312. doi: 10.3389/fchem.2022.908312 (PMC9290323; doi:10.3389/fchem.2022.908312)
Supplement: Supplementary file 1 [file DataSheet3.ZIP › Fig. 3 LncRNA Morf4l1 promoted the expression of TGF-a┬2 through targeting 3'U of miR-145-5p/Fig.3(I)Results.xls]

	Area	Mean	IntDen	RawIntDen
1	126	155.071	20279	20279
2	126	149.984	19638	19638
3	126	160.706	20249	20249
4	126	165.04	20795	20795
5	126	190.706	23249	23249
6	126	180.524	22746	22746
7	126	192.492	24254	24254
8	126	192.151	24211	24211
9	126	200.603	25276	25276
10	126	191.825	24170	24170
11	126	195.175	24592	24592
12	126	195.746	24664	24664
13	126	170.071	21429	21429
14	126	191.77	24163	24163
15	126	152.294	19189	19189
16	126	116.032	14620	14620
17	126	174.159	21944	21944
18	126	219.73	27686	27686
19	126	176.905	22290	22290
20	126	159.508	18098	18098
21	126	131.786	16605	16605
22	126	193.762	24414	24414
23	126	153.46	19336	19336
24	126	127.365	16048	16048
