# Supplementary material for: ADSCs Promote Tenocyte Proliferation by Reducing the Methylation Level of lncRNA Morf4l1 in Tendon Injury
Source: Front Chem. 2022 Jul 4;10:908312. doi: 10.3389/fchem.2022.908312 (PMC9290323; doi:10.3389/fchem.2022.908312)
Supplement: Supplementary file 1 [file DataSheet3.ZIP › Fig. 3 LncRNA Morf4l1 promoted the expression of TGF-a┬2 through targeting 3'U of miR-145-5p/Fig3.(F) P value.xlsm]

## Sheet: Sheet1
	正常细胞对照组	正常细胞+外泌体组	肺癌细胞对照组	肺癌细胞+外泌体组
	0.303	0.347	0.775	0.525
	0.364	0.387	0.745	0.573
	0.339	0.393	0.796	0.548
Mean	0.335333	0.375667	0.772	0.548667
SD	0.0306649	0.0250067	0.025632	0.0240069
标化	0.904478	1.03582	2.31343	1.56716
	1.08657	1.15522	2.22388	1.71045
	1.01194	1.17313	2.37612	1.63582
P	0.0476573		0.0129582										#DIV/0!
Mean
SD
标化
P

## Sheet: 量化数据
	TGF-β2			GADPH			TGF-β2/GAPDH				standardization			mean	standard	P value
	19127	23331	23548	24416	25117	24239	0.78338	0.928893	0.971492	0.894588	0.880202	1.0437	1.09156	1.00516	0.110828
	14860	17322	17219	22762	24049	22981	0.652842	0.720279	0.749271		0.733531	0.809303	0.841878	0.794904	0.0555901
	18696	24223	25765	22694	23429	24304	0.82383	1.03389	1.06011		0.925652	1.16167	1.19114	1.09282	0.145521	0.0225183
	23415	29986	29490	23977	26596	24075	0.976561	1.12746	1.22492		1.09726	1.26681	1.37632	1.2468	0.140601	0.0248396
