# Supplementary material for: ADSCs Promote Tenocyte Proliferation by Reducing the Methylation Level of lncRNA Morf4l1 in Tendon Injury
Source: Front Chem. 2022 Jul 4;10:908312. doi: 10.3389/fchem.2022.908312 (PMC9290323; doi:10.3389/fchem.2022.908312)
Supplement: Supplementary file 1 [file DataSheet3.ZIP › Fig. 3 LncRNA Morf4l1 promoted the expression of TGF-a┬2 through targeting 3'U of miR-145-5p/Fig3.(F)Results.xls]

	Area	Mean	IntDen	RawIntDen
1	184	132.696	24416	24416
2	184	123.707	22762	22762
3	184	123.337	22694	22694
4	184	130.31	23977	23977
5	184	136.505	25117	25117
6	184	130.701	24049	24049
7	184	127.332	23429	23429
8	184	144.543	26596	26596
9	184	131.734	24239	24239
10	184	124.897	22981	22981
11	184	132.087	24304	24304
12	184	130.842	24075	24075
13	184	87.647	19127	19127
14	184	80.761	14860	14860
15	184	101.609	18696	18696
16	184	127.255	23415	23415
17	184	121.364	23331	23331
18	184	94.141	17322	17322
19	184	142.516	24223	24223
20	184	157.533	29986	29986
21	184	127.978	23548	23548
22	184	93.582	17219	17219
23	184	140.027	25765	25765
24	184	149.402	29490	29490
