# Supplementary material for: ADSCs Promote Tenocyte Proliferation by Reducing the Methylation Level of lncRNA Morf4l1 in Tendon Injury
Source: Front Chem. 2022 Jul 4;10:908312. doi: 10.3389/fchem.2022.908312 (PMC9290323; doi:10.3389/fchem.2022.908312)
Supplement: Supplementary file 2 [file DataSheet4.ZIP]

Archive with 45 entries (44 files):
- Fig. 4 ADSCs rescued the tendon injury in vitro/Fig.4(A) GAPDH.xlsx
- Fig. 4 ADSCs rescued the tendon injury in vitro/Fig.4(A) lncRNA Morf4l1+GAPDH.xlsx
- Fig. 4 ADSCs rescued the tendon injury in vitro/Fig.4(A) PCR.xlsx
- Fig. 4 ADSCs rescued the tendon injury in vitro/Fig.4(B)co-culture (1).fcs
- Fig. 4 ADSCs rescued the tendon injury in vitro/Fig.4(B)co-culture (2).fcs
- Fig. 4 ADSCs rescued the tendon injury in vitro/Fig.4(B)control (2).fcs
- Fig. 4 ADSCs rescued the tendon injury in vitro/Fig.4(B)control(1).fcs
- Fig. 4 ADSCs rescued the tendon injury in vitro/Fig.4(B)injured (2).fcs
- Fig. 4 ADSCs rescued the tendon injury in vitro/Fig.4(B)injured(1).fcs
- Fig. 4 ADSCs rescued the tendon injury in vitro/Fig.4(B)ROS.fcs
- Fig. 4 ADSCs rescued the tendon injury in vitro/Fig.4(C)Cell scratch migration distance data processing.xlsx
- Fig. 4 ADSCs rescued the tendon injury in vitro/Fig.4(D)CCK-8.xlsx
- Fig. 4 ADSCs rescued the tendon injury in vitro/Fig.4(E) Flow cytometry.xlsx
- Fig. 4 ADSCs rescued the tendon injury in vitro/Fig.4(E)co-culture  (2).fcs
- Fig. 4 ADSCs rescued the tendon injury in vitro/Fig.4(E)co-culture  (3).fcs
- Fig. 4 ADSCs rescued the tendon injury in vitro/Fig.4(E)co-culture (1).fcs
- Fig. 4 ADSCs rescued the tendon injury in vitro/Fig.4(E)control (1).fcs
- Fig. 4 ADSCs rescued the tendon injury in vitro/Fig.4(E)control (2).fcs
- Fig. 4 ADSCs rescued the tendon injury in vitro/Fig.4(E)control (3).fcs
- Fig. 4 ADSCs rescued the tendon injury in vitro/Fig.4(E)injured  (1).fcs
- Fig. 4 ADSCs rescued the tendon injury in vitro/Fig.4(E)injured  (2).fcs
- Fig. 4 ADSCs rescued the tendon injury in vitro/Fig.4(E)injured  (3).fcs
- Fig. 4 ADSCs rescued the tendon injury in vitro/Fig.4(F) P value.xlsm
- Fig. 4 ADSCs rescued the tendon injury in vitro/Fig.4(F) Results.xls
- Fig. 4 ADSCs rescued the tendon injury in vitro/Fig.4(F)WB/
- Fig. 4 ADSCs rescued the tendon injury in vitro/Fig.4(F)WB/Bax(1).jpg
- Fig. 4 ADSCs rescued the tendon injury in vitro/Fig.4(F)WB/Bax(2).jpg
- Fig. 4 ADSCs rescued the tendon injury in vitro/Fig.4(F)WB/Bax(3).jpg
- Fig. 4 ADSCs rescued the tendon injury in vitro/Fig.4(F)WB/BCL-2(1).jpg
- Fig. 4 ADSCs rescued the tendon injury in vitro/Fig.4(F)WB/BCL-2(2).jpg
- Fig. 4 ADSCs rescued the tendon injury in vitro/Fig.4(F)WB/BCL-2(3).jpg
- Fig. 4 ADSCs rescued the tendon injury in vitro/Fig.4(F)WB/Caspase3(2).jpg
- Fig. 4 ADSCs rescued the tendon injury in vitro/Fig.4(F)WB/Caspase3(3).jpg
- Fig. 4 ADSCs rescued the tendon injury in vitro/Fig.4(F)WB/Caspase3.jpg
- Fig. 4 ADSCs rescued the tendon injury in vitro/Fig.4(F)WB/GAPDH(1).jpg
- Fig. 4 ADSCs rescued the tendon injury in vitro/Fig.4(F)WB/GAPDH(2).jpg
- Fig. 4 ADSCs rescued the tendon injury in vitro/Fig.4(F)WB/GAPDH(3).jpg
- Fig. 4 ADSCs rescued the tendon injury in vitro/Fig.4(F)WB/img874.jpg
- Fig. 4 ADSCs rescued the tendon injury in vitro/Fig.4(F)WB/img875.jpg
- Fig. 4 ADSCs rescued the tendon injury in vitro/Fig.4(F)WB/img876.jpg
- Fig. 4 ADSCs rescued the tendon injury in vitro/Fig.4(F)WB/img877.jpg
- Fig. 4 ADSCs rescued the tendon injury in vitro/Fig.4(F)WB/img878.jpg
- Fig. 4 ADSCs rescued the tendon injury in vitro/Fig.4(F)WB/PCNA(1).jpg
- Fig. 4 ADSCs rescued the tendon injury in vitro/Fig.4(F)WB/PCNA(2).jpg
- Fig. 4 ADSCs rescued the tendon injury in vitro/Fig.4(F)WB/PCNA(3).jpg
