# Supplementary material for: ADSCs Promote Tenocyte Proliferation by Reducing the Methylation Level of lncRNA Morf4l1 in Tendon Injury
Source: Front Chem. 2022 Jul 4;10:908312. doi: 10.3389/fchem.2022.908312 (PMC9290323; doi:10.3389/fchem.2022.908312)
Supplement: Supplementary file 2 [file DataSheet4.ZIP › Fig. 4 ADSCs rescued the tendon injury in vitro/Fig.4(A) lncRNA Morf4l1+GAPDH.xlsx]

## Sheet: 0
	Well	Fluor	Content	Sample	C(t)	SQ
	A04	SYBR	Unkn-1		19.2025	0
	A05	SYBR	Unkn-1		19.2152	0
	A06	SYBR	Unkn-1		19.0422	0
	B04	SYBR	Unkn-1		21.7825	0
	B06	SYBR	Unkn-1		21.5882	0
	C04	SYBR	Unkn-1		22.105	0
	C06	SYBR	Unkn-1		20.5813	0
	D03	SYBR	Unkn-1		20.9788	0
	D04	SYBR	Unkn-1		20.9859	0
	D06	SYBR	Unkn-1		23.2569	0
	E04	SYBR	Unkn-1		23.7666	0
	E06	SYBR	Unkn-1		23.5441	0
	F03	SYBR	Unkn-1		23.9556	0
	F04	SYBR	Unkn-1		23.2986	0
	F06	SYBR	Unkn-1		22.9361	0
	G03	SYBR	Unkn-1		22.9867	0
	G04	SYBR	Unkn-1		22.7719	0
	G05	SYBR	Unkn-1		23.3162	0
	H03	SYBR	Unkn-1		23.1163	0
						0
						0
						0
						0
						0
						0
						0
						0
						0
						0
						0
