# Supplementary material for: ADSCs Promote Tenocyte Proliferation by Reducing the Methylation Level of lncRNA Morf4l1 in Tendon Injury
Source: Front Chem. 2022 Jul 4;10:908312. doi: 10.3389/fchem.2022.908312 (PMC9290323; doi:10.3389/fchem.2022.908312)
Supplement: Supplementary file 2 [file DataSheet4.ZIP › Fig. 4 ADSCs rescued the tendon injury in vitro/Fig.4(A) PCR.xlsx]

## Sheet: Sheet3
Fluor		Gene	Ct Value	Ct Mean	Ct std		target-GAPDH	MEAN	target-control	normalized	P value
SYBR Green	正常组	GAPDH	23.2569
SYBR Green	正常组	GAPDH	23.7666
SYBR Green	正常组	GAPDH	23.5441	23.5225	0.255508
SYBR Green	损伤组	GAPDH	23.9556
SYBR Green	损伤组	GAPDH	23.2986
SYBR Green	损伤组	GAPDH	22.9361	23.3968	0.516803
SYBR Green	共培养组	GAPDH	22.9867
SYBR Green	共培养组	GAPDH	23.3162
SYBR Green	共培养组	GAPDH	23.1163	23.1397	0.166009
SYBR Green	正常组	lncRNA Morf4l1	19.2025			23.1397	-3.93722	-3.98643	0.0492023	0.966471
SYBR Green	正常组	lncRNA Morf4l1	19.2152			23.1397	-3.92452	-3.98643	0.0619058	0.957998
SYBR Green	正常组	lncRNA Morf4l1	19.0422	19.1533	0.0964319	23.1397	-4.09754	-3.98643	-0.111108	1.08006
SYBR Green	损伤组	lncRNA Morf4l1	21.7825			23.3968	-1.61423	-3.98643	2.3722	0.193151	0.00502445
SYBR Green	损伤组	lncRNA Morf4l1	21.5882			23.3968	-1.80858	-3.98643	2.17784	0.221006
SYBR Green	损伤组	lncRNA Morf4l1	22.105	21.8252	0.26105	23.3968	-1.29175	-3.98643	2.69468	0.154462
SYBR Green	共培养组	lncRNA Morf4l1	20.5813			23.5225	-2.94127	-3.98643	1.04515	0.484593	0.0340662
SYBR Green	共培养组	lncRNA Morf4l1	20.97			23.5225	-2.55255	-3.98643	1.43388	0.370134
SYBR Green	共培养组	lncRNA Morf4l1	20.9859	20.8457	0.229169	23.5225	-2.53661	-3.98643	1.44981	0.366069
