# Supplementary material for: ADSCs Promote Tenocyte Proliferation by Reducing the Methylation Level of lncRNA Morf4l1 in Tendon Injury
Source: Front Chem. 2022 Jul 4;10:908312. doi: 10.3389/fchem.2022.908312 (PMC9290323; doi:10.3389/fchem.2022.908312)
Supplement: Supplementary file 2 [file DataSheet4.ZIP › Fig. 4 ADSCs rescued the tendon injury in vitro/Fig.4(C)Cell scratch migration distance data processing.xlsx]

## Sheet: Sheet1
		control	injured	co-culture
	0h	860	803	930
		873	783	902
		882	822	889
	mean	871.667	802.667	907
	SD	11.0604	19.5021	20.9523
	24h	283	600	400
		261	585	387
		275	593	412
	mean	273	592.667	399.667
	SD	11.1355	7.50555	12.5033
migration distance		577	203	530
μm		612	198	515
		607	229	477
	mean	598.667	210	507.333
	SD	18.9297	16.6433	27.3191
migration rate		0.963808	0.339087	1.04468
		1.02227	0.330735	1.01511
		1.01392	0.382517	0.94021
	mean	1	0.35078	1
	SD	0.0316198	0.0278006	0.0538484
	P		0.00106922	0.00501975
