# Supplementary material for: ADSCs Promote Tenocyte Proliferation by Reducing the Methylation Level of lncRNA Morf4l1 in Tendon Injury
Source: Front Chem. 2022 Jul 4;10:908312. doi: 10.3389/fchem.2022.908312 (PMC9290323; doi:10.3389/fchem.2022.908312)
Supplement: Supplementary file 2 [file DataSheet4.ZIP › Fig. 4 ADSCs rescued the tendon injury in vitro/Fig.4(D)CCK-8.xlsx]

## Sheet: Sheet1
	12h	24h	48h	72h
control	0.544	0.803	1.057	1.313
	0.546	0.781	1.062	1.306
	0.537	0.801	1.065	1.296
injured	0.464	0.509	0.609	0.663
	0.476	0.506	0.641	0.711
	0.451	0.518	0.617	0.675
co-culture	0.494	0.613	0.801	0.954
	0.495	0.636	0.824	0.982
	0.511	0.649	0.816	0.975
