# Supplementary material for: ADSCs Promote Tenocyte Proliferation by Reducing the Methylation Level of lncRNA Morf4l1 in Tendon Injury
Source: Front Chem. 2022 Jul 4;10:908312. doi: 10.3389/fchem.2022.908312 (PMC9290323; doi:10.3389/fchem.2022.908312)
Supplement: Supplementary file 2 [file DataSheet4.ZIP › Fig. 4 ADSCs rescued the tendon injury in vitro/Fig.4(E) Flow cytometry.xlsx]

## Sheet: 凋亡
flow
	control	injured	co-culture
	5.9	22.4	8.3
	6.4	22.2	11.9
	7.1	24.1	12
Mean	6.46667	22.9	10.7333
SD	0.602771	1.04403	2.10792
P		0.000448168	0.00803863
