# Supplementary material for: ADSCs Promote Tenocyte Proliferation by Reducing the Methylation Level of lncRNA Morf4l1 in Tendon Injury
Source: Front Chem. 2022 Jul 4;10:908312. doi: 10.3389/fchem.2022.908312 (PMC9290323; doi:10.3389/fchem.2022.908312)
Supplement: Supplementary file 2 [file DataSheet4.ZIP › Fig. 4 ADSCs rescued the tendon injury in vitro/Fig.4(F) P value.xlsm]

## Sheet: Sheet1
	正常细胞对照组	正常细胞+外泌体组	肺癌细胞对照组	肺癌细胞+外泌体组
	0.303	0.347	0.775	0.525
	0.364	0.387	0.745	0.573
	0.339	0.393	0.796	0.548
Mean	0.335333	0.375667	0.772	0.548667
SD	0.0306649	0.0250067	0.025632	0.0240069
标化	0.904478	1.03582	2.31343	1.56716
	1.08657	1.15522	2.22388	1.71045
	1.01194	1.17313	2.37612	1.63582
P	0.0476573		0.0129582										#DIV/0!
Mean
SD
标化
P

## Sheet: 量化数据
	PCNA			GADPH			PCNA/GAPDH				standsrdization			mean	standsrd	P value
	30277	34566	40133	28078	32778	33886	1.07832	1.05455	1.18435	1.10574	0.971457	0.950044	1.06699	0.996162	0.062262
	19499	25310	25131	29422	35485	34013	0.662735	0.713259	0.738865		0.597059	0.642576	0.665644	0.635093	0.0348994	0.00592045
	24614	30789	30252	28900	35267	35133	0.851696	0.873026	0.861071		0.767293	0.78651	0.775739	0.776514	0.00963163	0.0148126
	Bax			GADPH			Bax/GAPDH				standsrdization			mean	standsrd	P value
	11428	19599	22323	28078	32778	33886	0.407009	0.597932	0.658768	0.554569	0.740016	1.08715	1.19776	1.00831	0.238839
	25644	30182	33744	29422	35485	34013	0.871593	0.850557	0.992091		1.58471	1.54647	1.8038	1.64499	0.138855	0.02973
	17953	25780	28471	28900	35267	35133	0.621211	0.730995	0.810378		1.12947	1.32908	1.47341	1.31066	0.172708	0.0397139
	Caspase3			GADPH			Caspase3/GAPDH				standsrdization			mean	standsrd	P value
	18703	21234	22255	28078	32778	33886	0.666109	0.647813	0.656761	0.656894	1.00926	0.981534	0.995092	0.995294	0.0138618
	34804	36665	34360	29422	35485	34013	1.18292	1.03325	1.0102		1.79231	1.56554	1.53061	1.62948	0.142088	0.0139635
	28189	28174	30891	28900	35267	35133	0.975398	0.798877	0.879259		1.47788	1.21042	1.33221	1.34017	0.133905	0.0253391
	BCL-2			GADPH			BCL-2/GAPDH				standsrdization			mean	standsrd	P value
	27558	30802	32808	28078	32778	33886	0.98148	0.939716	0.968187	0.963128	1.02238	0.97887	1.00853	1.00326	0.0222261
	18612	21622	25510	29422	35485	34013	0.632588	0.609328	0.750007		0.658946	0.634717	0.781258	0.69164	0.078551	0.0181298
	23198	27331	30338	28900	35267	35133	0.802699	0.774974	0.863519		0.836145	0.807264	0.899499	0.847636	0.0471786	0.014401
