# Supplementary material for: ADSCs Promote Tenocyte Proliferation by Reducing the Methylation Level of lncRNA Morf4l1 in Tendon Injury
Source: Front Chem. 2022 Jul 4;10:908312. doi: 10.3389/fchem.2022.908312 (PMC9290323; doi:10.3389/fchem.2022.908312)
Supplement: Supplementary file 2 [file DataSheet4.ZIP › Fig. 4 ADSCs rescued the tendon injury in vitro/Fig.4(F) Results.xls]

	Area	Mean	IntDen	RawIntDen
1	200	151.385	30277	30277
2	200	97.495	19499	19499
3	200	123.07	24614	24614
4	200	172.83	34566	34566
5	200	136.55	25310	25310
6	200	153.945	30789	30789
7	200	200.665	40133	40133
8	200	125.655	25131	25131
9	200	151.26	30252	30252
10	200	93.515	18703	18703
11	200	174.02	34804	34804
12	200	140.945	28189	28189
13	200	106.17	21234	21234
14	200	183.325	36665	36665
15	200	140.87	28174	28174
16	200	111.275	22255	22255
17	200	171.8	34360	34360
18	200	154.455	30891	30891
19	200	57.14	11428	11428
20	200	128.22	25644	25644
21	200	89.765	17953	17953
22	200	97.995	19599	19599
23	200	150.91	30182	30182
24	200	123.9	25780	25780
25	200	111.615	22323	22323
26	200	168.72	33744	33744
27	200	147.355	28471	28471
28	200	137.79	27558	27558
29	200	93.06	18612	18612
30	200	115.99	23198	23198
31	200	154.01	30802	30802
32	200	108.11	21622	21622
33	200	136.655	27331	27331
34	200	164.04	32808	32808
35	200	137.55	25510	25510
36	200	151.69	30338	30338
37	200	140.39	28078	28078
38	200	147.11	29422	29422
39	200	144.5	28900	28900
40	200	163.89	32778	32778
41	200	177.425	35485	35485
42	200	176.335	35267	35267
43	200	169.43	33886	33886
44	200	170.065	34013	34013
45	200	175.665	35133	35133
