# Supplementary material for: ADSCs Promote Tenocyte Proliferation by Reducing the Methylation Level of lncRNA Morf4l1 in Tendon Injury
Source: Front Chem. 2022 Jul 4;10:908312. doi: 10.3389/fchem.2022.908312 (PMC9290323; doi:10.3389/fchem.2022.908312)
Supplement: Supplementary file 3 [file DataSheet1.ZIP]

Archive with 11 entries (11 files):
- Fig. 1 LncRNA Morf4l1 was hypermethylated in injured tendon tissues/Fig.1(B)GAPDH.xlsx
- Fig. 1 LncRNA Morf4l1 was hypermethylated in injured tendon tissues/Fig.1(B)lncRNA Morf4l1.xlsx
- Fig. 1 LncRNA Morf4l1 was hypermethylated in injured tendon tissues/Fig.1(B)PCR document .xlsx
- Fig. 1 LncRNA Morf4l1 was hypermethylated in injured tendon tissues/Fig.1(C)GAPDH.xlsx
- Fig. 1 LncRNA Morf4l1 was hypermethylated in injured tendon tissues/Fig.1(C)lncRNA Morf4l1.xlsx
- Fig. 1 LncRNA Morf4l1 was hypermethylated in injured tendon tissues/Fig.1(C)PCR.xls
- Fig. 1 LncRNA Morf4l1 was hypermethylated in injured tendon tissues/Fig.1(C)U6.xlsx
- Fig. 1 LncRNA Morf4l1 was hypermethylated in injured tendon tissues/Fig.1(E).xlsx
- Fig. 1 LncRNA Morf4l1 was hypermethylated in injured tendon tissues/Fig.1(F)GAPDH.xlsx
- Fig. 1 LncRNA Morf4l1 was hypermethylated in injured tendon tissues/Fig.1(F)lncRNA Morf4l1.xlsx
- Fig. 1 LncRNA Morf4l1 was hypermethylated in injured tendon tissues/Fig.1(F)PCR.xlsx
