# Supplementary material for: ADSCs Promote Tenocyte Proliferation by Reducing the Methylation Level of lncRNA Morf4l1 in Tendon Injury
Source: Front Chem. 2022 Jul 4;10:908312. doi: 10.3389/fchem.2022.908312 (PMC9290323; doi:10.3389/fchem.2022.908312)
Supplement: Supplementary file 3 [file DataSheet1.ZIP › Fig. 1 LncRNA Morf4l1 was hypermethylated in injured tendon tissues/Fig.1(B)GAPDH.xlsx]

## Sheet: 0
	Well	Fluor	Content	Sample	C(t)	SQ
	B05	SYBR	Unkn-1		20.6642	0
	C03	SYBR	Unkn-1		21.365	0
	D04	SYBR	Unkn-1		22.9454	0
	F03	SYBR	Unkn-1		22.2318	0
	F04	SYBR	Unkn-1		22.3567	0
	G04	SYBR	Unkn-1		22.8543	0
	H03	SYBR	Unkn-1		22.6345	0
	H04	SYBR	Unkn-1		22.9054	0
						0
						0
						0
						0
						0
						0
						0
						0
						0
						0
						0
						0
