# Supplementary material for: ADSCs Promote Tenocyte Proliferation by Reducing the Methylation Level of lncRNA Morf4l1 in Tendon Injury
Source: Front Chem. 2022 Jul 4;10:908312. doi: 10.3389/fchem.2022.908312 (PMC9290323; doi:10.3389/fchem.2022.908312)
Supplement: Supplementary file 3 [file DataSheet1.ZIP › Fig. 1 LncRNA Morf4l1 was hypermethylated in injured tendon tissues/Fig.1(B)PCR document .xlsx]

## Sheet: Sheet3
Fluor		Gene	Ct Value	Ct Mean	Ct std		target-GAPDH	MEAN	target-control	normalized	P value
SYBR Green	正常组	GAPDH	22.9454
SYBR Green	正常组	GAPDH	22.2318
SYBR Green	正常组	GAPDH	22.3567	22.5113	0.381081
SYBR Green	损伤组	GAPDH	22.8543
SYBR Green	损伤组	GAPDH	22.6345
SYBR Green	损伤组	GAPDH	22.9054	22.7981	0.143975
SYBR Green	正常组	lncRNA Morf4l1	20.4375			22.5113	-2.07376	-1.87017	-0.203591	1.15156
SYBR Green	正常组	lncRNA Morf4l1	20.881			22.5113	-1.63032	-1.87017	0.239846	0.846835
SYBR Green	正常组	lncRNA Morf4l1	20.6049	20.6411	0.223931	22.5113	-1.90642	-1.87017	-0.036256	1.02545
SYBR Green	损伤组	lncRNA Morf4l1	21.6612			22.7981	-1.13682	-1.87017	0.733348	0.601506	0.0134678
SYBR Green	损伤组	lncRNA Morf4l1	22.0316			22.7981	-0.766446	-1.87017	1.10372	0.465314
SYBR Green	损伤组	lncRNA Morf4l1	21.6232	21.772	0.225636	22.7981	-1.17491	-1.87017	0.69526	0.617598
