# Supplementary material for: ADSCs Promote Tenocyte Proliferation by Reducing the Methylation Level of lncRNA Morf4l1 in Tendon Injury
Source: Front Chem. 2022 Jul 4;10:908312. doi: 10.3389/fchem.2022.908312 (PMC9290323; doi:10.3389/fchem.2022.908312)
Supplement: Supplementary file 3 [file DataSheet1.ZIP › Fig. 1 LncRNA Morf4l1 was hypermethylated in injured tendon tissues/Fig.1(C)GAPDH.xlsx]

## Sheet: 0
	Well		Target	Content	Sample	Cq	SQ
	A	03		NTC-1		19.7111	0
	A	04		NTC-1		18.6953	0
	A	05		NTC-1		21.2129	0
	A	06		NTC-1			0
	A	07		NTC-1		24.1181	0
	A	08		NTC-1		17.6401	0
	A	09		NTC-1		18.56	0
	B	03		NTC-1		19.246	0
	B	04		NTC-1		19.7554	0
	B	05		NTC-1		21.6904	0
	C	05		NTC-1		25.0985	0
	B	07		NTC-1		23.7624	0
	B	08		NTC-1		17.7532	0
	B	09		NTC-1		18.1917	0
	C	03		NTC-1		18.9152	0
	C	04		NTC-1		19.7375	0
	D	05		NTC-1		24.4908	0
	E	05		NTC-1		25.7854	0
	C	07		NTC-1		23.8061	0
	C	08		NTC-1		18.7577	0
	C	09		NTC-1		18.5256	0
	D	03		NTC-1		19.2924	0
	D	04		NTC-1		20.5042	0
	G	05		NTC-1		22.8289	0
	D	06		NTC-1		23.1539	0
	D	07		NTC-1		23.0036	0
	D	08		NTC-1		18.3078	0
	D	09		NTC-1		17.8917	0
	E	03		NTC-1		18.9098	0
	E	04		NTC-1		20.0582	0
	B	06		NTC-1		21.7157	0
	C	06		NTC-1		22.895	0
	E	07		NTC-1		17.0091	0
	E	08		NTC-1		18.5865	0
	E	09		NTC-1		18.2265	0
	F	03		NTC-1		21.1553	0
	F	04		NTC-1		19.6025	0
	F	05		NTC-1		23.7891	0
	E	06		NTC-1		23.121	0
	F	07		NTC-1		17.2032	0
	F	08		NTC-1		18.1376	0
	F	09		NTC-1		18.6637	0
	G	03		NTC-1		22.6345	0
	G	04		NTC-1		20.0756	0
	F	06		NTC-1		23.2907	0
	G	06		NTC-1		23.1207	0
	G	07		NTC-1		17.2014	0
	G	08		NTC-1		18.2011	0
	G	09		NTC-1			0
	H	03		NTC-1		23.4695	0
	H	04		NTC-1		20.5546	0
	H	05		NTC-1		24.9793	0
	H	06		NTC-1		23.9519	0
	H	07		NTC-1		17.7884	0
	H	08		NTC-1		18.7487	0
	H	09		NTC-1			0
