# Supplementary material for: ADSCs Promote Tenocyte Proliferation by Reducing the Methylation Level of lncRNA Morf4l1 in Tendon Injury
Source: Front Chem. 2022 Jul 4;10:908312. doi: 10.3389/fchem.2022.908312 (PMC9290323; doi:10.3389/fchem.2022.908312)
Supplement: Supplementary file 3 [file DataSheet1.ZIP › Fig. 1 LncRNA Morf4l1 was hypermethylated in injured tendon tissues/Fig.1(C)PCR.xls]

## Sheet: Sheet2
Fluor		Gene	Ct Value	Ct Mean	Ct std		target-GAPDH	MEAN	target-control	normalized	P value *	P value #	P value &
SYBR Green	total RNA	GAPDH	22.8289
SYBR Green	total RNA	GAPDH	21.7157
SYBR Green	total RNA	GAPDH	22.895	22.4799	0.662615
SYBR Green	total RNA	U6	17.0091
SYBR Green	total RNA	U6	17.2032
SYBR Green	total RNA	U6	17.2014	17.1379	0.111567
SYBR Green	total RNA	lncRNA Moef4l1	19.246
SYBR Green	total RNA	lncRNA Moef4l1	18.9152
SYBR Green	total RNA	lncRNA Moef4l1	18.9098	19.0237	0.192539
SYBR Green	cytoplasm	GAPDH	23.121			22.4799	0.641167	0.697605	-0.0564376	1.03989	1.00152	0.813463
SYBR Green	cytoplasm	GAPDH	23.2907			22.4799	0.810848	0.697605	0.113242	0.924508		0.723201
SYBR Green	cytoplasm	GAPDH	23.1207	23.1775	0.098071	22.4799	0.6408	0.697605	-0.0568049	1.04016		0.813671
SYBR Green	cell nucleus	GAPDH	25.0985			22.4799	2.61858	0.697605	1.92098	0.264075	0.276834	0.206574
SYBR Green	cell nucleus	GAPDH	24.4908			22.4799	2.01092	0.697605	1.31332	0.402395		0.314775
SYBR Green	cell nucleus	GAPDH	25.7854	25.1249	0.647721	22.4799	3.30555	0.697605	2.60795	0.164032	1.27835	0.128315
SYBR Green	cytoplasm	U6	18.7577			17.1379	1.61976	1.41275	0.207008	0.866332	1.00837	0.311664
SYBR Green	cytoplasm	U6	18.3078			17.1379	1.16992	1.41275	-0.242835	1.18332		0.425699
SYBR Green	cytoplasm	U6	18.5865	18.5506	0.227051	17.1379	1.44858	1.41275	0.0358268	0.975473		0.350927
SYBR Green	cell nucleus	U6	17.7884			17.1379	0.650503	1.41275	-0.762251	1.69613	1.77133	0.610186
SYBR Green	cell nucleus	U6	17.6401			17.1379	0.502197	1.41275	-0.910557	1.87977		0.67625
SYBR Green	cell nucleus	U6	17.7532	17.7272	0.0774818	17.1379	0.615263	1.41275	-0.79749	1.73807	2.7797	0.625274
SYBR Green	cytoplasm	lncRNA Moef4l1	21.1553			19.0237	2.13157	3.39607	-1.2645	2.40244	1.24907	0.63464
SYBR Green	cytoplasm	lncRNA Moef4l1	22.6345			19.0237	3.61078	3.39607	0.214713	0.861717		0.227635
SYBR Green	cytoplasm	lncRNA Moef4l1	23.4695	22.4198	1.17199	19.0237	4.44586	3.39607	1.04979	0.483039		0.127601
SYBR Green	cell nucleus	lncRNA Moef4l1	20.5546			19.0237	1.53088	3.39607	-1.86519	3.64317	2.53646	0.962395
SYBR Green	cell nucleus	lncRNA Moef4l1	21.2129			19.0237	2.18924	3.39607	-1.20683	2.30829		0.609769
SYBR Green	cell nucleus	lncRNA Moef4l1	21.6904	21.1526	0.570311	19.0237	2.6667	3.39607	-0.729365	1.65791	3.78552	0.43796
