# Supplementary material for: ADSCs Promote Tenocyte Proliferation by Reducing the Methylation Level of lncRNA Morf4l1 in Tendon Injury
Source: Front Chem. 2022 Jul 4;10:908312. doi: 10.3389/fchem.2022.908312 (PMC9290323; doi:10.3389/fchem.2022.908312)
Supplement: Supplementary file 3 [file DataSheet1.ZIP › Fig. 1 LncRNA Morf4l1 was hypermethylated in injured tendon tissues/Fig.1(E).xlsx]

## Sheet: 原始数据
CpG Analysis Results Report, Run: 20210427 A
			Pos. 1	Pos. 2	Pos. 3	Pos. 4	Pos. 5	Pos. 6	Pos. 7	Pos. 8	Pos. 9	Pos. 10	Pos. 11	Pos. 12	Pos. 13	Pos. 14	Pos. 15	Pos. 16	Pos. 17
Well	Assay	Sample ID	Meth. (%)	Meth. (%)	Meth. (%)	Meth. (%)	Meth. (%)	Meth. (%)	Meth. (%)	Meth. (%)	Meth. (%)	Meth. (%)	Meth. (%)	Meth. (%)	Meth. (%)	Meth. (%)	Meth. (%)	Meth. (%)	Meth. (%)	Number of included methylations	Mean
B5	1.Rps7-1S	case_1	7.75	8.35	9.52	9.13	10.81													5	9.11
B6	1.Rps7-1S	case_2	6.69	10.33	10.25	8.09	12.05													5	9.48
B7	1.Rps7-1S	case_3	6.45	9.37	10.18	9.07	11.5													5	9.31
B8	1.Rps7-1S	Con_1	7.25	9.23	9.87	8.59	10.82													5	9.15
B9	1.Rps7-1S	Con_2	7.3	10.23	11.94	9.72	12.2													5	10.28
B10	1.Rps7-1S	Con_3	8.77	8.84	10.27	7.67	11.23													5	9.36
B11	2.Rps7-2S	case_1	11.66	11.49	16.79	12.9	28.21	8.63	16.34	17.83	28.25	26.72	19.81	24.41	31.96					13	19.6154
B12	2.Rps7-2S	case_2	7.2	6.22	11.67	9.9	23.54	4.79	10.78	11.71	16.92	20.83	16.62	17.43	26.65					13	14.1738
C1	2.Rps7-2S	case_3	12	12.44	16.17	12.2	28.48	8.02	17.18	16.22	29.19	30.65	21.06	20.99	33.98					13	19.8908
C2	2.Rps7-2S	Con_1	10.54	10.69	19.13	12.07	29.78	7.14	15.92	16.6	27.59	29.13	22.46	23.74	33.44					13	19.8638
C3	2.Rps7-2S	Con_2	11.73	11.83	18.83	13.24	27	13.78	16.66	16.69	25.06	28.51	20.32	21.97	32.24					13	19.8354
C4	2.Rps7-2S	Con_3	9.19	9.1	15.56	9.34	27.65	6.11	13.2	12.96	22.12	22.49	20.01	18.3	25.32					13	16.2577
			这个指标错配影响比较小，但序列里面有几处碱基高度与待测序列明显差别较大，可能存在snp位点，造成测序质量比较低。
C5	4.Gnb1-S	case_1	12.05	18.45	19.51	21.64	15.94	23.92	22.82	26.43	18.48	18.95	22.75	25.87	17.28	23.17	24.32	14.91	19.34	17	20.3429
C6	4.Gnb1-S	case_2	13.87	18.65	18.48	19.51	16.18	23.62	22.53	20.74	17.34	16.94	25.1	29.15	16.76	19.65	23.07	15.69	20.39	17	19.8629
C7	4.Gnb1-S	case_3	15.62	20.45	18.02	24.12	15.38	24.16	20.64	22.93	17.08	19.3	25.3	22.83	16.57	24.88	26.11	14.99	18.22	17	20.3882
C8	4.Gnb1-S	Con_1	16.06	21.71	19.18	21.97	17.21	24.17	22.06	20.73	16.81	16.01	26.15	26.85	15.49	23.83	22.24	13.31	17.47	17	20.0735
C9	4.Gnb1-S	Con_2	16.11	19.54	19.34	22.91	16.13	28.38	21.01	21.15	19.12	18.98	26.14	27.66	16.6	23.48	26.15	15.23	20.47	17	21.0824
C10	4.Gnb1-S	Con_3	16.31	17.19	18.56	23.71	18.52	24.32	22.29	22.63	17.81	18.8	26.94	27.15	16.15	22.66	27.53	13.87	19.92	17	20.8447
C11	5.Morf4l1-1S	case_1	27.41	19.43	33.82	23.41	23.3	21.13	22.13	18.93	24.24	33.78	28.12	25.18	35.95	35.54				14	26.5979
C12	5.Morf4l1-1S	case_2	26.9	22.11	40.81	25.01	23.77	21.67	23.35	21.29	20.4	32.04	28.25	27.81	35.71	42.51				14	27.9736
D1	5.Morf4l1-1S	case_3	41.63	24.06	53.11	27.7	30.99	25.66	28.74	26.12	28.07	42.88	31.39	26.65	42.36	42.86				14	33.73
D2	5.Morf4l1-1S	Con_1	34.88	24.99	51.38	27.32	30.13	29.24	27.03	25.08	25.32	47.64	30.42	27.79	38.2	39.84				14	32.8043
D3	5.Morf4l1-1S	Con_2	32.13	23.5	41.75	24.93	26.19	24.22	27.35	23.01	25.01	41.86	29.11	26.98	32.93	39.74				14	29.9079
D4	5.Morf4l1-1S	Con_3	28.7	22.93	41.81	22	26.58	21.84	23.92	23.53	25.08	38.44	33.13	27.79	36.24	42.5				14	29.6064
D5	6.Morf4l1-2S	case_1	30.61	22.92	35.82	24.51	40.21	23.55	18.54	20.37	26.58									9	27.0122
D6	6.Morf4l1-2S	case_2	29.87	19.76	29.55	22.47	37.23	20.8	17.92	16.66	24.86									9	24.3467
D7	6.Morf4l1-2S	case_3	29.67	20.98	31.5	23.6	37.99	21.01	18.64	17.28	26.81									9	25.2756
D8	6.Morf4l1-2S	Con_1	28.34	19.48	32.88	24.42	41.21	22.12	18.7	20.14	26.98									9	26.03
D9	6.Morf4l1-2S	Con_2	27.71	20.55	33.06	22.08	38.46	20.38	17.81	15.1	24.82									9	24.4411
D10	6.Morf4l1-2S	Con_3	19.54	16.18	22.83	18.8	31.53	19.15	15.69	15.01	20.82									9	19.95
CpG Analysis Results Report, Run: 20210428 A
			Pos. 1	Pos. 2	Pos. 3
Well	Assay	Sample ID	Meth. (%)	Meth. (%)	Meth. (%)			Number of included CpGs	Mean
A1	3.Vof16-S	case_1	19.21	14.06	14.5			3	15.92
A2	3.Vof16-S	case_2	19.8	16.9	22.6			3	19.7667
A3	3.Vof16-S	case_3	27.42	15.98	7.88			3	17.0933
A4	3.Vof16-S	Con_1	24.93	19.63	17.17			3	20.58
A5	3.Vof16-S	Con_2	23.33	18.53	14.82			3	18.89
A6	3.Vof16-S	Con_3	33.47	28.69	23.96			3	28.71

## Sheet: 分组分析
Case	Control	Rps7_1S_1_case	Rps7_1S_1_control	Rps7_1S_2_case	Rps7_1S_2_control	Rps7_1S_3_case	Rps7_1S_3_control	Rps7_1S_4_case	Rps7_1S_4_control	Rps7_1S_5_case	Rps7_1S_5_control	Rps7_2S_1_case	Rps7_2S_1_control	Rps7_2S_2_case	Rps7_2S_2_control	Rps7_2S_3_case	Rps7_2S_3_control	Rps7_2S_4_case	Rps7_2S_4_control	Rps7_2S_5_case	Rps7_2S_5_control	Rps7_2S_6_case	Rps7_2S_6_control	Rps7_2S_7_case	Rps7_2S_7_control	Rps7_2S_8_case	Rps7_2S_8_control	Rps7_2S_9_case	Rps7_2S_9_control	Rps7_2S_10_case	Rps7_2S_10_control	Rps7_2S_11_case	Rps7_2S_11_control	Rps7_2S_12_case	Rps7_2S_12_control	Rps7_2S_13_case	Rps7_2S_13_control
case_1	Con_1	7.75	7.25	8.35	9.23	9.52	9.87	9.13	8.59	10.81	10.82	11.66	10.54	11.49	10.69	16.79	19.13	12.9	12.07	28.21	29.78	8.63	7.14	16.34	15.92	17.83	16.6	28.25	27.59	26.72	29.13	19.81	22.46	24.41	23.74	31.96	33.44
case_2	Con_2	6.69	7.3	10.33	10.23	10.25	11.94	8.09	9.72	12.05	12.2	7.2	11.73	6.22	11.83	11.67	18.83	9.9	13.24	23.54	27	4.79	13.78	10.78	16.66	11.71	16.69	16.92	25.06	20.83	28.51	16.62	20.32	17.43	21.97	26.65	32.24
case_3	Con_3	6.45	8.77	9.37	8.84	10.18	10.27	9.07	7.67	11.5	11.23	12	9.19	12.44	9.1	16.17	15.56	12.2	9.34	28.48	27.65	8.02	6.11	17.18	13.2	16.22	12.96	29.19	22.12	30.65	22.49	21.06	20.01	20.99	18.3	33.98	25.32
	Average methylation	6.96333	7.77333	9.35	9.43333	9.98333	10.6933	8.76333	8.66	11.4533	11.4167	10.2867	10.4867	10.05	10.54	14.8767	17.84	11.6667	11.55	26.7433	28.1433	7.14667	9.01	14.7667	15.26	15.2533	15.4167	24.7867	24.9233	26.0667	26.71	19.1633	20.93	20.9433	21.3367	30.8633	30.3333
	Δβ	-0.81		-0.0833333		-0.71		0.103333		0.0366667		-0.2		-0.49		-2.96333		0.116667		-1.4		-1.86333		-0.493333		-0.163333		-0.136667		-0.643333		-1.76667		-0.393333		0.53
	P	0.273574		0.911703		0.352368		0.886898		0.949509		0.912615		0.826168		0.20833		0.94049		0.48242		0.525534		0.83837		0.944521		0.975874		0.865135		0.312477		0.885959		0.881744
Case	Control	Gnb1_2S_1_case	Gnb1_2S_1_control	Gnb1_2S_2_case	Gnb1_2S_2_control	Gnb1_2S_3_case	Gnb1_2S_3_control	Gnb1_2S_4_case	Gnb1_2S_4_control	Gnb1_2S_5_case	Gnb1_2S_5_control	Gnb1_2S_6_case	Gnb1_2S_6_control	Gnb1_2S_7_case	Gnb1_2S_7_control	Gnb1_2S_8_case	Gnb1_2S_8_control	Gnb1_2S_9_case	Gnb1_2S_9_control	Gnb1_2S_10_case	Gnb1_2S_10_control	Gnb1_2S_11_case	Gnb1_2S_11_control	Gnb1_2S_12_case	Gnb1_2S_12_control	Gnb1_2S_13_case	Gnb1_2S_13_control	Gnb1_2S_14_case	Gnb1_2S_14_control	Gnb1_2S_15_case	Gnb1_2S_15_control
case_1	Con_1	12.05	16.06	18.45	21.71	19.51	19.18	21.64	21.97	15.94	17.21	23.92	24.17	22.82	22.06	26.43	20.73	18.48	16.81	18.95	16.01	22.75	26.15	25.87	26.85	17.28	15.49	23.17	23.83	24.32	22.24
case_2	Con_2	13.87	16.11	18.65	19.54	18.48	19.34	19.51	22.91	16.18	16.13	23.62	28.38	22.53	21.01	20.74	21.15	17.34	19.12	16.94	18.98	25.1	26.14	29.15	27.66	16.76	16.6	19.65	23.48	23.07	26.15
case_3	Con_3	15.62	16.31	20.45	17.19	18.02	18.56	24.12	23.71	15.38	18.52	24.16	24.32	20.64	22.29	22.93	22.63	17.08	17.81	19.3	18.8	25.3	26.94	22.83	27.15	16.57	16.15	24.88	22.66	26.11	27.53
	Average methylation	13.8467	16.16	19.1833	19.48	18.67	19.0267	21.7567	22.8633	15.8333	17.2867	23.9	25.6233	21.9967	21.7867	23.3667	21.5033	17.6333	17.9133	18.3967	17.93	24.3833	26.41	25.95	27.22	16.87	16.08	22.5667	23.3233	24.5	25.3067
	Δβ	-2.31333		-0.296667		-0.356667		-1.10667		-1.45333		-1.72333		0.21		1.86333		-0.28		0.466667		-2.02667		-1.27		0.79		-0.756667		-0.806667
	P	0.0887764		0.848066		0.515532		0.480414		0.117523		0.282167		0.803247		0.34805		0.742492		0.71945		0.078076		0.528042		0.110057		0.656649		0.679431
Case	Control	Morf4l1_1S_1_case	Morf4l1_1S_1_control	Morf4l1_1S_2_case	Morf4l1_1S_2_control	Morf4l1_1S_3_case	Morf4l1_1S_3_control	Morf4l1_1S_4_case	Morf4l1_1S_4_control	Morf4l1_1S_5_case	Morf4l1_1S_5_control	Morf4l1_1S_6_case	Morf4l1_1S_6_control	Morf4l1_1S_7_case	Morf4l1_1S_7_control	Morf4l1_1S_8_case	Morf4l1_1S_8_control	Morf4l1_1S_9_case	Morf4l1_1S_9_control	Morf4l1_1S_10_case	Morf4l1_1S_10_control	Morf4l1_1S_11_case	Morf4l1_1S_11_control	Morf4l1_1S_12_case	Morf4l1_1S_12_control	Morf4l1_1S_13_case	Morf4l1_1S_13_control	Morf4l1_1S_14_case	Morf4l1_1S_14_control	Morf4l1_2S_1_case	Morf4l1_2S_1_control	Morf4l1_2S_2_case	Morf4l1_2S_2_control	Morf4l1_2S_3_case	Morf4l1_2S_3_control	Morf4l1_2S_4_case	Morf4l1_2S_4_control	Morf4l1_2S_5_case	Morf4l1_2S_5_control	Morf4l1_2S_6_case	Morf4l1_2S_6_control	Morf4l1_2S_7_case	Morf4l1_2S_7_control	Morf4l1_2S_8_case	Morf4l1_2S_8_control	Morf4l1_2S_9_case	Morf4l1_2S_9_control
case_1	Con_1	27.41	34.88	19.43	24.99	33.82	51.38	23.41	27.32	23.3	30.13	21.13	29.24	22.13	27.03	18.93	25.08	24.24	25.32	33.78	47.64	28.12	30.42	25.18	27.79	35.95	38.2	35.54	39.84	30.61	28.34	22.92	19.48	35.82	32.88	24.51	24.42	40.21	41.21	23.55	22.12	18.54	18.7	20.37	20.14	26.58	26.98
case_2	Con_2	26.9	32.13	22.11	23.5	40.81	41.75	25.01	24.93	23.77	26.19	21.67	24.22	23.35	27.35	21.29	23.01	20.4	25.01	32.04	41.86	28.25	29.11	27.81	26.98	35.71	32.93	42.51	39.74	29.87	27.71	19.76	20.55	29.55	33.06	22.47	22.08	37.23	38.46	20.8	20.38	17.92	17.81	16.66	15.1	24.86	24.82
case_3	Con_3	41.63	28.7	24.06	22.93	53.11	41.81	27.7	22	30.99	26.58	25.66	21.84	28.74	23.92	26.12	23.53	28.07	25.08	42.88	38.44	31.39	33.13	26.65	27.79	42.36	36.24	42.86	42.5	29.67	19.54	20.98	16.18	31.5	22.83	23.6	18.8	37.99	31.53	21.01	19.15	18.64	15.69	17.28	15.01	26.81	20.82
	Average methylation	31.98	31.9033	21.8667	23.8067	42.58	44.98	25.3733	24.75	26.02	27.6333	22.82	25.1	24.74	26.1	22.1133	23.8733	24.2367	25.1367	36.2333	42.6467	29.2533	30.8867	26.5467	27.52	38.0067	35.79	40.3033	40.6933	30.05	25.1967	21.22	18.7367	32.29	29.59	23.5267	21.7667	38.4767	37.0667	21.7867	20.55	18.3667	17.4	18.1033	16.75	26.0833	24.2067
	Δβ	0.0766667		-1.94		-2.4		0.623333		-1.61333		-2.28		-1.36		-1.76		-0.9		-6.41333		-1.63333		-0.973333		2.21667		-0.39		4.85333		2.48333		2.7		1.76		1.41		1.23667		0.966667		1.35333		1.87667
	P	0.98883		0.259004		0.730012		0.769005		0.593642		0.431215		0.587153		0.469552		0.705446		0.210255		0.363695		0.294466		0.452473		0.885823		0.163627		0.196716		0.522257		0.367367		0.664417		0.373052		0.353012		0.544666		0.380671
Case	Control	Vof16_3S_1_case	Vof16_3S_1_control	Vof16_3S_2_case	Vof16_3S_2_control	Vof16_3S_3_case	Vof16_3S_3_control
case_1	Con_1	19.21	24.93	14.06	19.63	14.5	17.17
case_2	Con_2	19.8	23.33	16.9	18.53	22.6	14.82
case_3	Con_3	27.42	33.47	15.98	28.69	7.88	23.96
	Average methylation	22.1433	27.2433	15.6467	22.2833	14.9933	18.65
	Δβ	-5.1		-6.63667		-3.65667
	P	0.282503		0.116727		0.51006
