# Supplementary material for: ADSCs Promote Tenocyte Proliferation by Reducing the Methylation Level of lncRNA Morf4l1 in Tendon Injury
Source: Front Chem. 2022 Jul 4;10:908312. doi: 10.3389/fchem.2022.908312 (PMC9290323; doi:10.3389/fchem.2022.908312)
Supplement: Supplementary file 3 [file DataSheet1.ZIP › Fig. 1 LncRNA Morf4l1 was hypermethylated in injured tendon tissues/Fig.1(F)lncRNA Morf4l1.xlsx]

## Sheet: 0
	Well	Fluor	Content	Sample	C(t)	SQ
	A03	SYBR	Unkn-1		20.3928	0
	A04	SYBR	Unkn-1		20.989	0
	A05	SYBR	Unkn-1		20.681	0
	B04	SYBR	Unkn-1		22.4653	0
	B05	SYBR	Unkn-1		22.3517	0
	C04	SYBR	Unkn-1		22.4023	0
	C06	SYBR	Unkn-1		21.4725	0
	D03	SYBR	Unkn-1		21.6382	0
	D04	SYBR	Unkn-1		21.7358	0
						0
						0
						0
						0
						0
						0
						0
						0
						0
						0
						0
						0
						0
						0
						0
						0
						0
						0
						0
						0
