# Supplementary material for: ADSCs Promote Tenocyte Proliferation by Reducing the Methylation Level of lncRNA Morf4l1 in Tendon Injury
Source: Front Chem. 2022 Jul 4;10:908312. doi: 10.3389/fchem.2022.908312 (PMC9290323; doi:10.3389/fchem.2022.908312)
Supplement: Supplementary file 3 [file DataSheet1.ZIP › Fig. 1 LncRNA Morf4l1 was hypermethylated in injured tendon tissues/Fig.1(F)PCR.xlsx]

## Sheet: Sheet3
Fluor		Gene	Ct Value	Ct Mean	Ct std		target-GAPDH	MEAN	target-control	normalized	P value
SYBR Green	control	GAPDH	22.9565
SYBR Green	control	GAPDH	23.2727
SYBR Green	control	GAPDH	22.2191	22.8161	0.540642
SYBR Green	injured	GAPDH	23.6292
SYBR Green	injured	GAPDH	23.154
SYBR Green	injured	GAPDH	22.6552	23.1461	0.487063
SYBR Green	co-culture	GAPDH	23.3341
SYBR Green	co-culture	GAPDH	22.9103
SYBR Green	co-culture	GAPDH	22.339	22.8611	0.499385
SYBR Green	control	lncRNA Morf4l1	20.3928			22.8161	-2.4233	-2.12853	-0.294768	1.22669
SYBR Green	control	lncRNA Morf4l1	20.989			22.8161	-1.82713	-2.12853	0.301405	0.811462
SYBR Green	control	lncRNA Morf4l1	20.681	20.6876	0.298142	22.8161	-2.13517	-2.12853	-0.00663709	1.00461
SYBR Green	injured	lncRNA Morf4l1	22.4653			23.1461	-0.68079	-2.12853	1.44774	0.366594	0.039004
SYBR Green	injured	lncRNA Morf4l1	22.3517			23.1461	-0.79445	-2.12853	1.33408	0.396644
SYBR Green	injured	lncRNA Morf4l1	22.4023	22.4065	0.0569414	23.1461	-0.743789	-2.12853	1.38474	0.382957
SYBR Green	injured+demethylation	lncRNA Morf4l1	21.4725			22.8611	-1.38868	-2.12853	0.739849	0.598802	0.0455297
SYBR Green	injured+demethylation	lncRNA Morf4l1	21.6382			22.8611	-1.2229	-2.12853	0.905638	0.533796
SYBR Green	injured+demethylation	lncRNA Morf4l1	21.7358	21.6155	0.133138	22.8611	-1.12534	-2.12853	1.0032	0.498894
