# Supplementary material for: ADSCs Promote Tenocyte Proliferation by Reducing the Methylation Level of lncRNA Morf4l1 in Tendon Injury
Source: Front Chem. 2022 Jul 4;10:908312. doi: 10.3389/fchem.2022.908312 (PMC9290323; doi:10.3389/fchem.2022.908312)
Supplement: Supplementary file 4 [file DataSheet2.ZIP › Fig. 2 LncRNA Morf4l1 inhibited oxidative stress and promoted proliferation of tenocytes/Fig.(E) P value.xlsm]

## Sheet: Sheet1
	正常细胞对照组	正常细胞+外泌体组	肺癌细胞对照组	肺癌细胞+外泌体组
	0.303	0.347	0.775	0.525
	0.364	0.387	0.745	0.573
	0.339	0.393	0.796	0.548
Mean	0.335333	0.375667	0.772	0.548667
SD	0.0306649	0.0250067	0.025632	0.0240069
标化	0.904478	1.03582	2.31343	1.56716
	1.08657	1.15522	2.22388	1.71045
	1.01194	1.17313	2.37612	1.63582
P	0.0476573		0.0129582										#DIV/0!
Mean
SD
标化
P

## Sheet: 量化数据
	PCNA			GADPH			PCNA/GAPDH				standardization			mean	standard	P value
	37327	38765	37400	30759	33918	23293	1.21353	1.1429	1.60563	1.32069	0.919342	0.865836	1.21639	1.00052	0.18885
	20213	27893	30743	31855	34644	25389	0.634531	0.805132	1.21088		0.480706	0.609949	0.917332	0.669329	0.224288	0.0266242
	26601	33768	34474	32266	34557	22552	0.824428	0.977168	1.52864		0.624567	0.740279	1.15806	0.84097	0.28064	0.0386621
	Bax			GADPH			Bax/GAPDH				standardization			mean	standard	P value
	18729	13979	11763	30759	33918	23293	0.608895	0.412141	0.505002	0.508679	1.19391	0.80812	0.990199	0.99741	0.192997
	28257	29126	26483	31855	34644	25389	0.887051	0.840723	1.04309		1.73932	1.64848	2.04527	1.81102	0.20789	0.0314255
	24162	21252	19965	32266	34557	22552	0.748838	0.614984	0.885287		1.46831	1.20585	1.73586	1.47001	0.265007	0.0224717
	Caspase3			GADPH			Caspase3/GAPDH				standardization			mean	standard	P value
	21817	15906	23886	30759	33918	23293	0.709288	0.468955	1.02546	0.734567	0.971628	0.642403	1.40474	1.00626	0.382345
	34284	31018	35482	31855	34644	25389	1.07625	0.895335	1.39753		1.47432	1.22649	1.91443	1.53841	0.348422	0.00238635
	26033	25951	26079	32266	34557	22552	0.806825	0.750962	1.15639		1.10524	1.02872	1.5841	1.23935	0.301004	0.0287843
	Bcl-2			GADPH			Bcl-2/GAPDH				standardization			mean	standard	P value
	27955	27409	28252	30759	33918	23293	0.90884	0.808096	1.2129	0.976611	0.927387	0.824588	1.23765	0.996542	0.215039
	16947	17941	18490	31855	34644	25389	0.532004	0.517867	0.728268		0.542862	0.528436	0.743131	0.60481	0.120007	0.0207868
	24480	24854	21419	32266	34557	22552	0.758693	0.719218	0.949761		0.774177	0.733895	0.969143	0.825739	0.125815	0.00127133
