# Supplementary material for: ADSCs Promote Tenocyte Proliferation by Reducing the Methylation Level of lncRNA Morf4l1 in Tendon Injury
Source: Front Chem. 2022 Jul 4;10:908312. doi: 10.3389/fchem.2022.908312 (PMC9290323; doi:10.3389/fchem.2022.908312)
Supplement: Supplementary file 4 [file DataSheet2.ZIP › Fig. 2 LncRNA Morf4l1 inhibited oxidative stress and promoted proliferation of tenocytes/Fig.(E) Results.xls]

	Area	Mean	IntDen	RawIntDen
1	192	194.411	37327	37327
2	192	105.276	20213	20213
3	192	138.547	26601	26601
4	192	201.901	38765	38765
5	192	145.276	27893	27893
6	192	175.875	33768	33768
7	192	194.792	37400	37400
8	192	160.12	30743	30743
9	192	184.76	34474	34474
10	192	97.547	18729	18729
11	192	147.172	28257	28257
12	192	125.844	24162	24162
13	192	72.807	13979	13979
14	192	151.698	29126	29126
15	192	110.688	21252	21252
16	192	61.266	11763	11763
17	192	137.932	26483	26483
18	192	103.984	19965	19965
19	192	113.63	21817	21817
20	192	178.562	34284	34284
21	192	135.589	26033	26033
22	192	82.844	15906	15906
23	192	161.552	31018	31018
24	192	135.161	25951	25951
25	192	124.406	23886	23886
26	192	169.177	35482	35482
27	192	135.828	26079	26079
28	192	145.599	27955	27955
29	192	88.266	16947	16947
30	192	127.5	24480	24480
31	192	142.755	27409	27409
32	192	93.443	17941	17941
33	192	129.448	24854	24854
34	192	147.146	28252	28252
35	192	96.302	18490	18490
36	192	111.557	21419	21419
37	192	160.203	30759	30759
38	192	165.911	31855	31855
39	192	168.052	32266	32266
40	192	176.656	33918	33918
41	192	180.438	34644	34644
42	192	179.984	34557	34557
43	192	121.318	23293	23293
44	192	132.234	25389	25389
45	192	117.458	22552	22552
