# Supplementary material for: ADSCs Promote Tenocyte Proliferation by Reducing the Methylation Level of lncRNA Morf4l1 in Tendon Injury
Source: Front Chem. 2022 Jul 4;10:908312. doi: 10.3389/fchem.2022.908312 (PMC9290323; doi:10.3389/fchem.2022.908312)
Supplement: Supplementary file 4 [file DataSheet2.ZIP › Fig. 2 LncRNA Morf4l1 inhibited oxidative stress and promoted proliferation of tenocytes/Fig.2(B)Cell scratch migration distance data processing.xlsx]

## Sheet: Sheet1
		control	injured	injured+demethylation
	0h	860	786	750
		875	759	781
		843	768	727
	mean	859.333	771	752.667
	SD	16.0104	13.7477	27.0986
	24h	180	553	420
		175	540	396
		197	529	412
	mean	184	540.667	409.333
	SD	11.5326	12.0139	12.2202
迁移距离		680	233	330
μm		700	219	385
		646	239	315
	mean	675.333	230.333	343.333
	SD	27.3008	10.2632	36.8556
迁移率		1.00691	0.345015	0.961165
		1.03653	0.324284	1.12136
		0.956565	0.353899	0.917476
	mean	1	0.341066	1
	SD	0.0404257	0.0151972	0.107346
	P		0.0023015	0.0113228
