# Supplementary material for: ADSCs Promote Tenocyte Proliferation by Reducing the Methylation Level of lncRNA Morf4l1 in Tendon Injury
Source: Front Chem. 2022 Jul 4;10:908312. doi: 10.3389/fchem.2022.908312 (PMC9290323; doi:10.3389/fchem.2022.908312)
Supplement: Supplementary file 4 [file DataSheet2.ZIP › Fig. 2 LncRNA Morf4l1 inhibited oxidative stress and promoted proliferation of tenocytes/Fig.2(C)CCK-8.xlsx]

## Sheet: Sheet1
	12h	24h	48h	72h
control	0.59	0.749	1.103	1.359
	0.598	0.733	1.114	1.358
	0.583	0.764	1.128	1.359
injured	0.491	0.536	0.636	0.769
	0.516	0.54	0.675	0.745
	0.503	0.57	0.669	0.727
injured+demethylation	0.548	0.627	0.855	1.008
	0.551	0.642	0.88	1.038
	0.537	0.645	0.842	1.001
