# Supplementary material for: ADSCs Promote Tenocyte Proliferation by Reducing the Methylation Level of lncRNA Morf4l1 in Tendon Injury
Source: Front Chem. 2022 Jul 4;10:908312. doi: 10.3389/fchem.2022.908312 (PMC9290323; doi:10.3389/fchem.2022.908312)
Supplement: Supplementary file 4 [file DataSheet2.ZIP › Fig. 2 LncRNA Morf4l1 inhibited oxidative stress and promoted proliferation of tenocytes/Fig.2(D)Flow cytometry analysis.xlsx]

## Sheet: 凋亡
flow
	control	injured	injured+demethylation
	4.2	20.4	9.6
	6.9	21	8.2
	8.2	24.6	10.1
Mean	6.43333	22	9.3
SD	2.04042	2.27156	0.984886
P		0.00222558	0.00701419
