# Supplementary material for: ADSCs Promote Tenocyte Proliferation by Reducing the Methylation Level of lncRNA Morf4l1 in Tendon Injury
Source: Front Chem. 2022 Jul 4;10:908312. doi: 10.3389/fchem.2022.908312 (PMC9290323; doi:10.3389/fchem.2022.908312)
Supplement: Supplementary file 5 [file DataSheet5.ZIP]

Archive with 24 entries (23 files):
- Fig. 5 ADSCs promoted tendon wound healing in vivo/Fig.5(B) Elisa.xlsx
- Fig. 5 ADSCs promoted tendon wound healing in vivo/Fig.5(C) P value.xlsm
- Fig. 5 ADSCs promoted tendon wound healing in vivo/Fig.5(C) Results.xls
- Fig. 5 ADSCs promoted tendon wound healing in vivo/Fig.5(C)WB/
- Fig. 5 ADSCs promoted tendon wound healing in vivo/Fig.5(C)WB/Bax(1).jpg
- Fig. 5 ADSCs promoted tendon wound healing in vivo/Fig.5(C)WB/Bax(2).jpg
- Fig. 5 ADSCs promoted tendon wound healing in vivo/Fig.5(C)WB/Bax(3).jpg
- Fig. 5 ADSCs promoted tendon wound healing in vivo/Fig.5(C)WB/BCL-2(1).jpg
- Fig. 5 ADSCs promoted tendon wound healing in vivo/Fig.5(C)WB/BCL-2(2).jpg
- Fig. 5 ADSCs promoted tendon wound healing in vivo/Fig.5(C)WB/BCL-2(3).jpg
- Fig. 5 ADSCs promoted tendon wound healing in vivo/Fig.5(C)WB/Caspase3(1).jpg
- Fig. 5 ADSCs promoted tendon wound healing in vivo/Fig.5(C)WB/Caspase3(2).jpg
- Fig. 5 ADSCs promoted tendon wound healing in vivo/Fig.5(C)WB/Caspase3(3).jpg
- Fig. 5 ADSCs promoted tendon wound healing in vivo/Fig.5(C)WB/GAPDH(1).jpg
- Fig. 5 ADSCs promoted tendon wound healing in vivo/Fig.5(C)WB/GAPDH(2).jpg
- Fig. 5 ADSCs promoted tendon wound healing in vivo/Fig.5(C)WB/GAPDH(3).jpg
- Fig. 5 ADSCs promoted tendon wound healing in vivo/Fig.5(C)WB/img879.jpg
- Fig. 5 ADSCs promoted tendon wound healing in vivo/Fig.5(C)WB/img880.jpg
- Fig. 5 ADSCs promoted tendon wound healing in vivo/Fig.5(C)WB/img881.jpg
- Fig. 5 ADSCs promoted tendon wound healing in vivo/Fig.5(C)WB/img882.jpg
- Fig. 5 ADSCs promoted tendon wound healing in vivo/Fig.5(C)WB/img883.jpg
- Fig. 5 ADSCs promoted tendon wound healing in vivo/Fig.5(C)WB/PCNA(1).jpg
- Fig. 5 ADSCs promoted tendon wound healing in vivo/Fig.5(C)WB/PCNA(2).jpg
- Fig. 5 ADSCs promoted tendon wound healing in vivo/Fig.5(C)WB/PCNA(3).jpg
