# Supplementary material for: ADSCs Promote Tenocyte Proliferation by Reducing the Methylation Level of lncRNA Morf4l1 in Tendon Injury
Source: Front Chem. 2022 Jul 4;10:908312. doi: 10.3389/fchem.2022.908312 (PMC9290323; doi:10.3389/fchem.2022.908312)
Supplement: Supplementary file 5 [file DataSheet5.ZIP › Fig. 5 ADSCs promoted tendon wound healing in vivo/Fig.5(B) Elisa.xlsx]

## Sheet: CK
标曲
校正OD值	校正OD值	平均值	ng/mL
0.134	0.139	0.1365	0
0.29	0.283	0.2865	3.12
0.348	0.359	0.3535	6.25
0.486	0.487	0.4865	12.5
0.812	0.831	0.8215	25
1.304	1.314	1.309	50
1.827	1.831	1.829	100
2.455	2.413	2.434	200
样本
名称	校正OD值	浓度	终浓度
对照组	0.526	8.60032	43.0016	0.00392687
对照组	0.555	9.36481	46.8241
对照组	0.529	8.67641	43.3821
损伤组	0.742	15.8447	79.2236	0.00233855
损伤组	0.743	15.8866	79.4329
损伤组	0.764	16.7835	83.9176
损伤+MSCs组	0.607	10.8973	54.4864
损伤+MSCs组	0.592	10.4339	52.1696
损伤+MSCs组	0.608	10.9288	54.6439
稀释5倍

## Sheet: LDH
标曲
校正OD值	校正OD值	平均值	IU/L
0.209	0.23	0.2195	0
0.39	0.375	0.3825	0.5
0.543	0.536	0.5395	1
0.813	0.821	0.817	2
1.532	1.503	1.5175	4
2.387	2.404	2.3955	6
样本
名称	校正OD值	浓度	终浓度
对照组	0.642	1.40311	7.01554	0.00097829
对照组	0.607	1.28788	6.43941
对照组	0.625	1.34726	6.73628
损伤组	0.855	2.08463	10.4231	0.00926768
损伤组	0.843	2.04713	10.2357
损伤组	0.848	2.06277	10.3138
损伤+MSCs组	0.745	1.7369	8.68449
损伤+MSCs组	0.764	1.79761	8.98803
损伤+MSCs组	0.757	1.77527	8.87636
稀释5倍

## Sheet: MDA
标曲
校正OD值	校正OD值	平均值	nmol/mL
0.114	0.117	0.1155	0
0.32	0.316	0.318	0.3
0.648	0.639	0.6435	0.6
1.101	1.113	1.107	1.2
1.591	1.609	1.6	2.4
2.428	2.42	2.424	4.8
样本
名称	校正OD值	浓度	终浓度
对照组	0.636	0.55761	2.78805	0.00139547
对照组	0.648	0.572929	2.86464
对照组	0.639	0.561423	2.80712
损伤组	0.957	1.02871	5.14357	0.0233896
损伤组	0.945	1.00881	5.04405
损伤组	0.925	0.976031	4.88016
损伤+MSCs组	0.837	0.837684	4.18842
损伤+MSCs组	0.847	0.852923	4.26462
损伤+MSCs组	0.856	0.866744	4.33372
稀释5倍

## Sheet: SOD
ODvalue	ODvalue	mean	U/mL
0.113	0.112	0.1125	0
0.409	0.435	0.422	6.25
0.702	0.699	0.7005	12.5
0.881	0.872	0.8765	25
1.17	1.192	1.181	50
1.558	1.546	1.552	100
2.22	2.201	2.2105	200
sample
designation	ODvalue	concentration	final concentration
control	0.608	10.8674	54.3369	0.0199897
control	0.643	12.5165	62.5825
control	0.594	10.2392	51.196
injured	0.445	4.66764	23.3382	0.0215133
injured	0.439	4.48595	22.4297
injured	0.467	5.36212	26.8106
injured+MSCs	0.581	9.67199	48.36
injured+MSCs	0.545	8.18217	40.9109
injured+MSCs	0.55	8.38198	41.9099
dilution times 5
