# Supplementary material for: ADSCs Promote Tenocyte Proliferation by Reducing the Methylation Level of lncRNA Morf4l1 in Tendon Injury
Source: Front Chem. 2022 Jul 4;10:908312. doi: 10.3389/fchem.2022.908312 (PMC9290323; doi:10.3389/fchem.2022.908312)
Supplement: Supplementary file 5 [file DataSheet5.ZIP › Fig. 5 ADSCs promoted tendon wound healing in vivo/Fig.5(C) P value.xlsm]

## Sheet: Sheet1
	正常细胞对照组	正常细胞+外泌体组	肺癌细胞对照组	肺癌细胞+外泌体组
	0.303	0.347	0.775	0.525
	0.364	0.387	0.745	0.573
	0.339	0.393	0.796	0.548
Mean	0.335333	0.375667	0.772	0.548667
SD	0.0306649	0.0250067	0.025632	0.0240069
标化	0.904478	1.03582	2.31343	1.56716
	1.08657	1.15522	2.22388	1.71045
	1.01194	1.17313	2.37612	1.63582
P	0.0476573		0.0129582										#DIV/0!
Mean
SD
标化
P

## Sheet: 量化数据
	PCNA			GADPH			PCNA/GAPDH				standardization			Mean	standard	P value
	37965	42114	38720	25909	30105	28305	1.46532	1.3989	1.36796	1.41073	1.03923	0.99213	0.970182	1.00052	0.0352819
	28369	23854	27961	24699	30810	28361	1.14859	0.774229	0.985896		0.814602	0.549099	0.699217	0.687639	0.13313	0.0422534
	35142	32509	33144	24420	31310	29494	1.43907	1.03829	1.12375		1.02061	0.736379	0.796989	0.851327	0.149706	0.0392006
	Bax			GADPH			Bax/GAPDH				standardization			Mean	standard	P value
	18948	19574	24417	25909	30105	28305	0.731329	0.650191	0.862639	0.748053	0.962275	0.855514	1.13505	0.98428	0.141062
	35662	32877	34402	24699	30810	28361	1.44386	1.06709	1.213		1.89982	1.40406	1.59606	1.63331	0.24997	0.0473312
	26284	25384	28216	24420	31310	29494	1.07633	0.810731	0.956669		1.41622	1.06675	1.25878	1.24725	0.175021	0.015584
	Caspase3			GADPH			Caspase3/GAPDH				standardization			Mean	standard	P value
	24806	18929	26403	25909	30105	28305	0.957428	0.628766	0.932803	0.839666	1.1398	0.748531	1.11048	0.999602	0.217927
	36538	32133	36226	24699	30810	28361	1.47933	1.04294	1.27732		1.76111	1.2416	1.52062	1.50777	0.259994	0.0142994
	29957	27414	31482	24420	31310	29494	1.22674	0.875567	1.0674		1.46041	1.04234	1.27072	1.25782	0.20933	0.0134515
	BCL-2			GADPH			Bcl-2/GAPDH				standardization			Mean	standard	P value
	30249	38289	37676	25909	30105	28305	1.16751	1.27185	1.33107	1.25681	0.926595	1.0094	1.05641	0.997468	0.0657238
	20018	24085	26059	24699	30810	28361	0.810478	0.781727	0.918832		0.643237	0.620418	0.729232	0.664296	0.0573823	0.00835118
	29408	32817	32633	24420	31310	29494	1.20426	1.04813	1.10643		0.955761	0.83185	0.878118	0.888576	0.0626138	0.0423334
