# Supplementary material for: ADSCs Promote Tenocyte Proliferation by Reducing the Methylation Level of lncRNA Morf4l1 in Tendon Injury
Source: Front Chem. 2022 Jul 4;10:908312. doi: 10.3389/fchem.2022.908312 (PMC9290323; doi:10.3389/fchem.2022.908312)
Supplement: Supplementary file 5 [file DataSheet5.ZIP › Fig. 5 ADSCs promoted tendon wound healing in vivo/Fig.5(C) Results.xls]

	Area	Mean	IntDen	RawIntDen
1	242	156.88	37965	37965
2	242	117.227	28369	28369
3	242	145.215	35142	35142
4	242	174.025	42114	42114
5	242	98.57	23854	23854
6	242	134.335	32509	32509
7	242	160	38720	38720
8	242	115.541	27961	27961
9	242	124.562	33144	33144
10	242	102.504	24806	24806
11	242	150.983	36538	36538
12	242	123.789	29957	29957
13	242	78.219	18929	18929
14	242	132.781	32133	32133
15	242	113.281	27414	27414
16	242	109.103	26403	26403
17	242	149.694	36226	36226
18	242	130.091	31482	31482
19	242	78.298	18948	18948
20	242	147.364	35662	35662
21	242	108.612	26284	26284
22	242	80.884	19574	19574
23	242	135.855	32877	32877
24	242	104.893	25384	25384
25	242	105.029	24417	24417
26	242	142.157	34402	34402
27	242	116.595	28216	28216
28	242	124.996	30249	30249
29	242	82.719	20018	20018
30	242	121.521	29408	29408
31	242	158.219	38289	38289
32	242	99.525	24085	24085
33	242	124.285	32817	32817
34	242	155.686	37676	37676
35	242	107.682	26059	26059
36	242	134.847	32633	32633
37	242	107.062	25909	25909
38	242	102.062	24699	24699
39	242	100.909	24420	24420
40	242	124.401	30105	30105
41	242	127.314	30810	30810
42	242	129.38	31310	31310
43	242	116.963	28305	28305
44	242	118.798	28361	28361
45	242	121.876	29494	29494
